# Supplementary material for: Exosome-coated oxygen nanobubble-laden hydrogel augments intracellular delivery of exosomes for enhanced wound healing
Source: Nat Commun. 2024 Apr 23;15:3435. doi: 10.1038/s41467-024-47696-5 (PMC11039765; doi:10.1038/s41467-024-47696-5)
Supplement: Supplementary file 7 — Source data [file 41467_2024_47696_MOESM7_ESM.xlsx]

## Sheet: Fig.2b
	Fig. 2b	Concentration distribution of exosomes
		Replicate 1			Replicate 2			Replicate 3			Replicate 4			Replicate 5
		Bin centre (nm)	Concentration (particles / ml)		Bin centre (nm)	Concentration (particles / ml)		Bin centre (nm)	Concentration (particles / ml)		Bin centre (nm)	Concentration (particles / ml)		Bin centre (nm)	Concentration (particles / ml)
		0.5	0		0.5	0		0.5	0		0.5	0		0.5	0
		1.5	0		1.5	0		1.5	0		1.5	0		1.5	0
		2.5	0		2.5	0		2.5	0		2.5	0		2.5	0
		3.5	0		3.5	0		3.5	0		3.5	0		3.5	0
		4.5	0		4.5	0		4.5	0		4.5	0		4.5	0
		5.5	0		5.5	0		5.5	0		5.5	0		5.5	0
		6.5	0		6.5	0		6.5	0		6.5	0		6.5	0
		7.5	0		7.5	0		7.5	0		7.5	0		7.5	0
		8.5	0		8.5	0		8.5	0		8.5	0		8.5	0
		9.5	0		9.5	0		9.5	0		9.5	0		9.5	0
		10.5	0		10.5	0		10.5	0		10.5	0		10.5	0
		11.5	0		11.5	0		11.5	0		11.5	0		11.5	0
		12.5	1		12.5	2		12.5	0		12.5	0		12.5	2
		13.5	18		13.5	13		13.5	0		13.5	0		13.5	7
		14.5	129		14.5	61		14.5	0		14.5	0		14.5	24
		15.5	562		15.5	226		15.5	0		15.5	0		15.5	68
		16.5	1677		16.5	705		16.5	0		16.5	0		16.5	161
		17.5	3762		17.5	1893		17.5	0		17.5	0		17.5	335
		18.5	6839		18.5	4459		18.5	0		18.5	5		18.5	634
		19.5	10713		19.5	9364		19.5	0		19.5	37		19.5	1112
		20.5	15181		20.5	17767		20.5	2		20.5	215		20.5	1835
		21.5	20216		21.5	30819		21.5	12		21.5	1025		21.5	2893
		22.5	26039		22.5	49356		22.5	50		22.5	3985		22.5	4399
		23.5	33168		23.5	73609		23.5	176		23.5	12595		23.5	6497
		24.5	42489		24.5	103013		24.5	523		24.5	32500		24.5	9363
		25.5	55454		25.5	136210		25.5	1337		25.5	69258		25.5	13196
		26.5	74446		26.5	171239		26.5	2991		26.5	123931		26.5	18203
		27.5	103408		27.5	205882		27.5	5960		27.5	189930		27.5	24563
		28.5	148772		28.5	238048		28.5	10741		28.5	254538		28.5	32383
		29.5	220605		29.5	266099		29.5	17764		29.5	304394		29.5	41650
		30.5	333319		30.5	289052		30.5	27315		30.5	330932		30.5	52183
		31.5	504293		31.5	306622		31.5	39511		31.5	332628		31.5	63628
		32.5	747782		32.5	319138		32.5	54326		32.5	313858		32.5	75475
		33.5	1062662		33.5	327380		33.5	71657		33.5	282052		33.5	87131
		34.5	1418524		34.5	332389		34.5	91384		34.5	244877		34.5	98013
		35.5	1752749		35.5	335303		35.5	113430		35.5	208423		35.5	107643
		36.5	1989954		36.5	337225		36.5	137790		36.5	176556		36.5	115725
		37.5	2077141		37.5	339154		37.5	164535		37.5	151149		37.5	122173
		38.5	2009245		38.5	341945		38.5	193801		38.5	132719		38.5	127100
		39.5	1825843		39.5	346308		39.5	225760		39.5	121136		39.5	130773
		40.5	1585582		40.5	352826		40.5	260585		40.5	116193		40.5	133557
		41.5	1340082		41.5	361979		41.5	298414		41.5	118026		41.5	135858
		42.5	1121501		42.5	374169		42.5	339312		42.5	127431		42.5	138078
		43.5	943216		43.5	389740		43.5	383231		43.5	146173		43.5	140588
		44.5	806310		44.5	408999		44.5	429990		44.5	177322		44.5	143721
		45.5	706016		45.5	432223		45.5	479243		45.5	225634		45.5	147767
		46.5	635920		46.5	459665		46.5	530479		46.5	297844		46.5	152979
		47.5	590048		47.5	491552		47.5	583023		47.5	402590		47.5	159590
		48.5	563603		48.5	528088		48.5	636060		48.5	549486		48.5	167816
		49.5	553042		49.5	569439		49.5	688678		49.5	746802		49.5	177871
		50.5	555910		50.5	615735		50.5	739925		50.5	997516		50.5	189970
		51.5	570608		51.5	667056		51.5	788876		51.5	1294481		51.5	204339
		52.5	596190		52.5	723435		52.5	834710		52.5	1616757		52.5	221217
		53.5	632185		53.5	784851		53.5	876783		53.5	1929951		53.5	240856
		54.5	678466		54.5	851234		54.5	914683		54.5	2192392		54.5	263528
		55.5	735132		55.5	922473		55.5	948278		55.5	2366036		55.5	289517
		56.5	802414		56.5	998427		56.5	977732		56.5	2427735		56.5	319122
		57.5	880586		57.5	1078939		57.5	1003498		57.5	2375645		57.5	352657
		58.5	969892		58.5	1163860		58.5	1026291		58.5	2228010		58.5	390446
		59.5	1070477		59.5	1253063		59.5	1047048		59.5	2015687		59.5	432825
		60.5	1182336		60.5	1346467		60.5	1066872		60.5	1772499		60.5	480146
		61.5	1305279		61.5	1444052		61.5	1086987		61.5	1527463		61.5	532775
		62.5	1438922		62.5	1545873		62.5	1108682		62.5	1300870		62.5	591101
		63.5	1582691		63.5	1652062		63.5	1133285		63.5	1103951		63.5	655540
		64.5	1735860		64.5	1762839		64.5	1162128		64.5	940718		64.5	726546
		65.5	1897590		65.5	1878497		65.5	1196538		65.5	810490		65.5	804613
		66.5	2066992		66.5	1999397		66.5	1237831		66.5	710151		66.5	890283
		67.5	2243172		67.5	2125955		67.5	1287311		67.5	635764		67.5	984153
		68.5	2425283		68.5	2258616		68.5	1346271		68.5	583548		68.5	1086867
		69.5	2612546		69.5	2397841		69.5	1415997		69.5	550366		69.5	1199113
		70.5	2804265		70.5	2544081		70.5	1497763		70.5	533920		70.5	1321606
		71.5	2999813		71.5	2697760		71.5	1592811		71.5	532779		71.5	1455070
		72.5	3198603		72.5	2859248		72.5	1702336		72.5	546341		72.5	1600204
		73.5	3400054		73.5	3028853		73.5	1827447		73.5	574780		73.5	1757648
		74.5	3603547		74.5	3206794		74.5	1969117		74.5	618988		74.5	1927938
		75.5	3808383		75.5	3393200		75.5	2128132		75.5	680531		75.5	2111456
		76.5	4013756		76.5	3588089		76.5	2305020		76.5	761597		76.5	2308386
		77.5	4218735		77.5	3791366		77.5	2499987		77.5	864946		77.5	2518658
		78.5	4422264		78.5	4002820		78.5	2712852		78.5	993827		78.5	2741912
		79.5	4623184		79.5	4222114		79.5	2942988		79.5	1151859		79.5	2977457
		80.5	4820265		80.5	4448789		80.5	3189287		80.5	1342872		80.5	3224258
		81.5	5012261		81.5	4682266		81.5	3450143		81.5	1570685		81.5	3480924
		82.5	5197970		82.5	4921841		82.5	3723460		82.5	1838834		82.5	3745727
		83.5	5376296		83.5	5166692		83.5	4006699		83.5	2150262		83.5	4016635
		84.5	5546317		84.5	5415884		84.5	4296945		84.5	2506982		84.5	4291360
		85.5	5707337		85.5	5668370		85.5	4591010		85.5	2909738		85.5	4567429
		86.5	5858929		86.5	5923001		86.5	4885548		86.5	3357719		86.5	4842262
		87.5	6000963		87.5	6178530		87.5	5177186		87.5	3848332		87.5	5113251
		88.5	6133619		88.5	6433628		88.5	5462659		88.5	4377091		88.5	5377852
		89.5	6257370		89.5	6686890		89.5	5738934		89.5	4937630		89.5	5633655
		90.5	6372971		90.5	6936856		90.5	6003315		90.5	5521855		90.5	5878463
		91.5	6481412		91.5	7182026		91.5	6253535		91.5	6120241		91.5	6110335
		92.5	6583882		92.5	7420881		92.5	6487811		92.5	6722230		92.5	6327632
		93.5	6681713		93.5	7651910		93.5	6704875		93.5	7316731		93.5	6529039
		94.5	6776329		94.5	7873630		94.5	6903976		94.5	7892652		94.5	6713565
		95.5	6869196		95.5	8084618		95.5	7084856		95.5	8439434		95.5	6880537
		96.5	6961776		96.5	8283536		96.5	7247710		96.5	8947547		96.5	7029585
		97.5	7055481		97.5	8469157		97.5	7393127		97.5	9408898		97.5	7160603
		98.5	7151642		98.5	8640392		98.5	7522023		98.5	9817134		98.5	7273727
		99.5	7251472		99.5	8796312		99.5	7635568		99.5	10167821		99.5	7369292
		100.5	7356048		100.5	8936164		100.5	7735117		100.5	10458505		100.5	7447796
		101.5	7466287		101.5	9059389		101.5	7822141		101.5	10688647		101.5	7509872
		102.5	7582929		102.5	9165628		102.5	7898164		102.5	10859466		102.5	7556250
		103.5	7706529		103.5	9254725		103.5	7964709		103.5	10973701		103.5	7587737
		104.5	7837441		104.5	9326728		104.5	8023253		104.5	11035328		104.5	7605190
		105.5	7975816		105.5	9381876		105.5	8075190		105.5	11049251		105.5	7609500
		106.5	8121589		106.5	9420593		106.5	8121799		106.5	11020991		106.5	7601579
		107.5	8274477		107.5	9443465		107.5	8164227		107.5	10956390		107.5	7582344
		108.5	8433973		108.5	9451224		108.5	8203468		108.5	10861360		108.5	7552715
		109.5	8599345		109.5	9444721		109.5	8240362		109.5	10741654		109.5	7513604
		110.5	8769633		110.5	9424907		110.5	8275581		110.5	10602699		110.5	7465909
		111.5	8943653		111.5	9392803		111.5	8309638		111.5	10449461		111.5	7410513
		112.5	9120002		112.5	9349477		112.5	8342884		112.5	10286366		112.5	7348280
		113.5	9297067		113.5	9296020		113.5	8375514		113.5	10117241		113.5	7280048
		114.5	9473040		114.5	9233524		114.5	8407578		114.5	9945306		114.5	7206628
		115.5	9645939		115.5	9163064		115.5	8438985		115.5	9773173		115.5	7128799
		116.5	9813631		116.5	9085674		116.5	8469520		116.5	9602875		116.5	7047305
		117.5	9973865		117.5	9002341		117.5	8498849		117.5	9435906		117.5	6962853
		118.5	10124312		118.5	8913986		118.5	8526537		118.5	9273267		118.5	6876106
		119.5	10262607		119.5	8821458		119.5	8552061		119.5	9115520		119.5	6787683
		120.5	10386397		120.5	8725529		120.5	8574823		120.5	8962843		120.5	6698153
		121.5	10493392		121.5	8626885		121.5	8594167		121.5	8815086		121.5	6608035
		122.5	10581424		122.5	8526130		122.5	8609394		122.5	8671824		122.5	6517795
		123.5	10648495		123.5	8423782		123.5	8619777		123.5	8532413		123.5	6427846
		124.5	10692835		124.5	8320277		124.5	8624581		124.5	8396040		124.5	6338545
		125.5	10712948		125.5	8215972		125.5	8623077		125.5	8261771		125.5	6250196
		126.5	10707657		126.5	8111149		126.5	8614558		126.5	8128595		126.5	6163046
		127.5	10676137		127.5	8006021		127.5	8598354		127.5	7995474		127.5	6077292
		128.5	10617943		128.5	7900738		128.5	8573849		128.5	7861379		128.5	5993080
		129.5	10533025		129.5	7795392		129.5	8540492		129.5	7725327		129.5	5910507
		130.5	10421728		130.5	7690025		130.5	8497809		130.5	7586421		130.5	5829626
		131.5	10284786		131.5	7584639		131.5	8445415		131.5	7443873		131.5	5750444
		132.5	10123304		132.5	7479196		132.5	8383020		132.5	7297038		132.5	5672934
		133.5	9938723		133.5	7373632		133.5	8310436		133.5	7145424		133.5	5597031
		134.5	9732781		134.5	7267857		134.5	8227581		134.5	6988718		134.5	5522640
		135.5	9507471		135.5	7161769		135.5	8134480		135.5	6826786		135.5	5449638
		136.5	9264980		136.5	7055251		136.5	8031263		136.5	6659678		136.5	5377883
		137.5	9007644		137.5	6948186		137.5	7918167		137.5	6487625		137.5	5307210
		138.5	8737881		138.5	6840452		138.5	7795524		138.5	6311027		138.5	5237442
		139.5	8458146		139.5	6731938		139.5	7663760		139.5	6130440		139.5	5168391
		140.5	8170872		140.5	6622538		140.5	7523384		140.5	5946553		140.5	5099864
		141.5	7878427		141.5	6512161		141.5	7374980		141.5	5760165		141.5	5031663
		142.5	7583072		142.5	6400730		142.5	7219195		142.5	5572160		142.5	4963592
		143.5	7286927		143.5	6288187		143.5	7056729		143.5	5383479		143.5	4895462
		144.5	6991945		144.5	6174496		144.5	6888324		144.5	5195093		144.5	4827087
		145.5	6699889		145.5	6059640		145.5	6714749		145.5	5007976		145.5	4758296
		146.5	6412325		146.5	5943627		146.5	6536795		146.5	4823079		146.5	4688928
		147.5	6130611		147.5	5826485		147.5	6355259		147.5	4641313		147.5	4618838
		148.5	5855901		148.5	5708267		148.5	6170934		148.5	4463525		148.5	4547899
		149.5	5589145		149.5	5589047		149.5	5984602		149.5	4290488		149.5	4476002
		150.5	5331104		150.5	5468919		150.5	5797026		150.5	4122890		150.5	4403057
		151.5	5082355		151.5	5347999		151.5	5608938		151.5	3961324		151.5	4328996
		152.5	4843313		152.5	5226417		152.5	5421037		152.5	3806286		152.5	4253771
		153.5	4614240		153.5	5104323		153.5	5233983		153.5	3658179		153.5	4177356
		154.5	4395268		154.5	4981877		154.5	5048390		154.5	3517309		154.5	4099744
		155.5	4186409		155.5	4859251		155.5	4864826		155.5	3383895		155.5	4020951
		156.5	3987579		156.5	4736628		156.5	4683809		156.5	3258070		156.5	3941009
		157.5	3798610		157.5	4614195		157.5	4505808		157.5	3139896		157.5	3859971
		158.5	3619264		158.5	4492141		158.5	4331240		158.5	3029365		158.5	3777905
		159.5	3449249		159.5	4370661		159.5	4160470		159.5	2926412		159.5	3694895
		160.5	3288231		160.5	4249946		160.5	3993816		160.5	2830924		160.5	3611038
		161.5	3135846		161.5	4130183		161.5	3831545		161.5	2742743		161.5	3526443
		162.5	2991707		162.5	4011555		162.5	3673880		162.5	2661680		162.5	3441228
		163.5	2855414		163.5	3894239		163.5	3521000		163.5	2587518		163.5	3355521
		164.5	2726563		164.5	3778403		164.5	3373041		164.5	2520020		164.5	3269454
		165.5	2604750		165.5	3664202		165.5	3230103		165.5	2458933		165.5	3183163
		166.5	2489575		166.5	3551784		166.5	3092250		166.5	2403994		166.5	3096788
		167.5	2380649		167.5	3441284		167.5	2959511		167.5	2354931		167.5	3010470
		168.5	2277595		168.5	3332822		168.5	2831891		168.5	2311469		168.5	2924348
		169.5	2180049		169.5	3226507		169.5	2709364		169.5	2273329		169.5	2838559
		170.5	2087667		170.5	3122435		170.5	2591884		170.5	2240230		170.5	2753236
		171.5	2000121		171.5	3020687		171.5	2479381		171.5	2211890		171.5	2668509
		172.5	1917102		172.5	2921332		172.5	2371772		172.5	2188028		172.5	2584502
		173.5	1838320		173.5	2824425		173.5	2268954		173.5	2168360		173.5	2501333
		174.5	1763503		174.5	2730010		174.5	2170815		174.5	2152600		174.5	2419112
		175.5	1692398		175.5	2638116		175.5	2077230		175.5	2140457		175.5	2337942
		176.5	1624773		176.5	2548764		176.5	1988067		176.5	2131639		176.5	2257920
		177.5	1560409		177.5	2461962		177.5	1903186		177.5	2125846		177.5	2179132
		178.5	1499108		178.5	2377709		178.5	1822443		178.5	2122770		178.5	2101659
		179.5	1440684		179.5	2295995		179.5	1745690		179.5	2122096		179.5	2025572
		180.5	1384969		180.5	2216800		180.5	1672777		180.5	2123497		180.5	1950936
		181.5	1331809		181.5	2140098		181.5	1603553		181.5	2126637		181.5	1877805
		182.5	1281060		182.5	2065856		182.5	1537868		182.5	2131166		182.5	1806230
		183.5	1232592		183.5	1994034		183.5	1475571		183.5	2136726		183.5	1736252
		184.5	1186287		184.5	1924589		184.5	1416513		184.5	2142942		184.5	1667905
		185.5	1142035		185.5	1857472		185.5	1360549		185.5	2149432		185.5	1601217
		186.5	1099735		186.5	1792629		186.5	1307537		186.5	2155804		186.5	1536212
		187.5	1059296		187.5	1730006		187.5	1257335		187.5	2161656		187.5	1472904
		188.5	1020632		188.5	1669544		188.5	1209809		188.5	2166584		188.5	1411307
		189.5	983666		189.5	1611184		189.5	1164825		189.5	2170181		189.5	1351426
		190.5	948323		190.5	1554864		190.5	1122256		190.5	2172044		190.5	1293263
		191.5	914537		191.5	1500521		191.5	1081979		191.5	2171774		191.5	1236817
		192.5	882244		192.5	1448095		192.5	1043874		192.5	2168988		192.5	1182082
		193.5	851384		193.5	1397520		193.5	1007826		193.5	2163319		193.5	1129048
		194.5	821903		194.5	1348736		194.5	973724		194.5	2154425		194.5	1077706
		195.5	793746		195.5	1301681		195.5	941462		195.5	2141995		195.5	1028039
		196.5	766864		196.5	1256293		196.5	910939		196.5	2125751		196.5	980031
		197.5	741207		197.5	1212512		197.5	882057		197.5	2105460		197.5	933662
		198.5	716731		198.5	1170280		198.5	854722		198.5	2080935		198.5	888913
		199.5	693391		199.5	1129538		199.5	828844		199.5	2052043		199.5	845760
		200.5	671143		200.5	1090232		200.5	804339		200.5	2018705		200.5	804178
		201.5	649947		201.5	1052307		201.5	781123		201.5	1980903		201.5	764143
		202.5	629763		202.5	1015709		202.5	759118		202.5	1938680		202.5	725628
		203.5	610551		203.5	980389		203.5	738250		203.5	1892139		203.5	688604
		204.5	592273		204.5	946296		204.5	718445		204.5	1841448		204.5	653044
		205.5	574894		205.5	913383		205.5	699637		205.5	1786829		205.5	618917
		206.5	558377		206.5	881604		206.5	681758		206.5	1728564		206.5	586193
		207.5	542687		207.5	850915		207.5	664746		207.5	1666982		207.5	554841
		208.5	527791		208.5	821273		208.5	648541		208.5	1602461		208.5	524829
		209.5	513655		209.5	792638		209.5	633084		209.5	1535413		209.5	496125
		210.5	500248		210.5	764971		210.5	618321		210.5	1466284		210.5	468696
		211.5	487539		211.5	738234		211.5	604199		211.5	1395539		211.5	442508
		212.5	475496		212.5	712391		212.5	590666		212.5	1323659		212.5	417529
		213.5	464092		213.5	687407		213.5	577675		213.5	1251128		213.5	393724
		214.5	453296		214.5	663250		214.5	565179		214.5	1178429		214.5	371058
		215.5	443082		215.5	639889		215.5	553133		215.5	1106029		215.5	349497
		216.5	433423		216.5	617292		216.5	541496		216.5	1034380		216.5	329007
		217.5	424293		217.5	595431		217.5	530226		217.5	963905		217.5	309552
		218.5	415666		218.5	574278		218.5	519285		218.5	894996		218.5	291098
		219.5	407519		219.5	553807		219.5	508637		219.5	828007		219.5	273610
		220.5	399826		220.5	533993		220.5	498246		220.5	763252		220.5	257052
		221.5	392566		221.5	514811		221.5	488079		221.5	701004		221.5	241390
		222.5	385717		222.5	496238		222.5	478107		222.5	641487		222.5	226590
		223.5	379255		223.5	478252		223.5	468299		223.5	584883		223.5	212617
		224.5	373161		224.5	460833		224.5	458628		224.5	531329		224.5	199437
		225.5	367414		225.5	443959		225.5	449071		225.5	480919		225.5	187016
		226.5	361994		226.5	427612		226.5	439602		226.5	433703		226.5	175321
		227.5	356881		227.5	411773		227.5	430202		227.5	389697		227.5	164321
		228.5	352056		228.5	396425		228.5	420852		228.5	348881		228.5	153981
		229.5	347501		229.5	381552		229.5	411534		229.5	311202		229.5	144272
		230.5	343197		230.5	367136		230.5	402235		230.5	276581		230.5	135162
		231.5	339126		231.5	353164		231.5	392942		231.5	244918		231.5	126622
		232.5	335270		232.5	339621		232.5	383644		232.5	216089		232.5	118621
		233.5	331611		233.5	326494		233.5	374333		233.5	189960		233.5	111133
		234.5	328132		234.5	313768		234.5	365004		234.5	166382		234.5	104129
		235.5	324816		235.5	301432		235.5	355653		235.5	145199		235.5	97582
		236.5	321645		236.5	289474		236.5	346278		236.5	126249		236.5	91467
		237.5	318602		237.5	277884		237.5	336880		237.5	109371		237.5	85760
		238.5	315668		238.5	266649		238.5	327460		238.5	94401		238.5	80436
		239.5	312828		239.5	255761		239.5	318024		239.5	81180		239.5	75473
		240.5	310063		240.5	245210		240.5	308577		240.5	69552		240.5	70849
		241.5	307356		241.5	234987		241.5	299126		241.5	59368		241.5	66543
		242.5	304690		242.5	225082		242.5	289681		242.5	50486		242.5	62536
		243.5	302046		243.5	215490		243.5	280252		243.5	42771		243.5	58808
		244.5	299406		244.5	206200		244.5	270851		244.5	36098		244.5	55342
		245.5	296754		245.5	197207		245.5	261490		245.5	30351		245.5	52120
		246.5	294071		246.5	188503		246.5	252183		246.5	25420		246.5	49127
		247.5	291339		247.5	180081		247.5	242944		247.5	21208		247.5	46347
		248.5	288540		248.5	171936		248.5	233787		248.5	17625		248.5	43767
		249.5	285657		249.5	164061		249.5	224727		249.5	14590		249.5	41372
		250.5	282673		250.5	156450		250.5	215779		250.5	12029		250.5	39151
		251.5	279571		251.5	149098		251.5	206957		251.5	9878		251.5	37090
		252.5	276333		252.5	142000		252.5	198276		252.5	8079		252.5	35180
		253.5	272944		253.5	135150		253.5	189749		253.5	6581		253.5	33410
		254.5	269389		254.5	128542		254.5	181391		254.5	5338		254.5	31770
		255.5	265652		255.5	122173		255.5	173212		255.5	4312		255.5	30251
		256.5	261721		256.5	116038		256.5	165226		256.5	3468		256.5	28844
		257.5	257584		257.5	110131		257.5	157442		257.5	2778		257.5	27542
		258.5	253228		258.5	104448		258.5	149871		258.5	2216		258.5	26338
		259.5	248646		259.5	98984		259.5	142520		259.5	1759		259.5	25224
		260.5	243830		260.5	93734		260.5	135397		260.5	1391		260.5	24194
		261.5	238773		261.5	88695		261.5	128508		261.5	1095		261.5	23243
		262.5	233472		262.5	83861		262.5	121857		262.5	858		262.5	22365
		263.5	227926		263.5	79228		263.5	115450		263.5	669		263.5	21555
		264.5	222136		264.5	74791		264.5	109287		264.5	520		264.5	20809
		265.5	216107		265.5	70546		265.5	103370		265.5	402		265.5	20122
		266.5	209843		266.5	66487		266.5	97700		266.5	309		266.5	19490
		267.5	203354		267.5	62611		267.5	92274		267.5	237		267.5	18909
		268.5	196653		268.5	58912		268.5	87092		268.5	181		268.5	18376
		269.5	189753		269.5	55385		269.5	82151		269.5	137		269.5	17889
		270.5	182673		270.5	52026		270.5	77446		270.5	104		270.5	17443
		271.5	175433		271.5	48830		271.5	72974		271.5	78		271.5	17037
		272.5	168054		272.5	45792		272.5	68728		272.5	59		272.5	16668
		273.5	160562		273.5	42906		273.5	64704		273.5	44		273.5	16334
		274.5	152985		274.5	40169		274.5	60894		274.5	32		274.5	16032
		275.5	145350		275.5	37574		275.5	57293		275.5	24		275.5	15760
		276.5	137688		276.5	35118		276.5	53892		276.5	18		276.5	15518
		277.5	130031		277.5	32794		277.5	50685		277.5	13		277.5	15302
		278.5	122411		278.5	30599		278.5	47664		278.5	9		278.5	15112
		279.5	114859		279.5	28527		279.5	44821		279.5	7		279.5	14946
		280.5	107410		280.5	26573		280.5	42149		280.5	5		280.5	14803
		281.5	100093		281.5	24733		281.5	39640		281.5	4		281.5	14680
		282.5	92939		282.5	23001		282.5	37285		282.5	3		282.5	14578
		283.5	85977		283.5	21373		283.5	35077		283.5	2		283.5	14495
		284.5	79235		284.5	19844		284.5	33009		284.5	1		284.5	14430
		285.5	72736		285.5	18410		285.5	31073		285.5	0		285.5	14381
		286.5	66503		286.5	17066		286.5	29262		286.5	0		286.5	14348
		287.5	60555		287.5	15807		287.5	27568		287.5	0		287.5	14330
		288.5	54907		288.5	14631		288.5	25986		288.5	0		288.5	14325
		289.5	49572		289.5	13531		289.5	24508		289.5	0		289.5	14333
		290.5	44558		290.5	12504		290.5	23129		290.5	0		290.5	14353
		291.5	39872		291.5	11547		291.5	21842		291.5	0		291.5	14384
		292.5	35516		292.5	10655		292.5	20641		292.5	0		292.5	14424
		293.5	31488		293.5	9825		293.5	19521		293.5	0		293.5	14473
		294.5	27784		294.5	9053		294.5	18477		294.5	0		294.5	14530
		295.5	24397		295.5	8336		295.5	17504		295.5	0		295.5	14594
		296.5	21318		296.5	7670		296.5	16597		296.5	0		296.5	14664
		297.5	18534		297.5	7053		297.5	15752		297.5	0		297.5	14739
		298.5	16032		298.5	6480		298.5	14965		298.5	0		298.5	14818
		299.5	13796		299.5	5951		299.5	14231		299.5	0		299.5	14899
		300.5	11810		300.5	5461		300.5	13548		300.5	0		300.5	14982
		301.5	10056		301.5	5008		301.5	12911		301.5	0		301.5	15065
		302.5	8517		302.5	4590		302.5	12318		302.5	0		302.5	15148
		303.5	7174		303.5	4204		303.5	11765		303.5	0		303.5	15229
		304.5	6009		304.5	3848		304.5	11250		304.5	0		304.5	15306
		305.5	5006		305.5	3520		305.5	10770		305.5	0		305.5	15380
		306.5	4147		306.5	3218		306.5	10323		306.5	0		306.5	15448
		307.5	3415		307.5	2940		307.5	9906		307.5	0		307.5	15510
		308.5	2797		308.5	2685		308.5	9517		308.5	0		308.5	15564
		309.5	2277		309.5	2451		309.5	9154		309.5	0		309.5	15609
		310.5	1843		310.5	2235		310.5	8816		310.5	0		310.5	15644
		311.5	1483		311.5	2038		311.5	8500		311.5	0		311.5	15668
		312.5	1186		312.5	1857		312.5	8206		312.5	0		312.5	15680
		313.5	943		313.5	1691		313.5	7931		313.5	0		313.5	15678
		314.5	746		314.5	1539		314.5	7673		314.5	0		314.5	15662
		315.5	586		315.5	1400		315.5	7433		315.5	0		315.5	15630
		316.5	457		316.5	1273		316.5	7209		316.5	0		316.5	15583
		317.5	355		317.5	1156		317.5	6998		317.5	0		317.5	15518
		318.5	274		318.5	1050		318.5	6802		318.5	0		318.5	15436
		319.5	210		319.5	953		319.5	6617		319.5	0		319.5	15336
		320.5	160		320.5	865		320.5	6444		320.5	0		320.5	15217
		321.5	121		321.5	784		321.5	6282		321.5	0		321.5	15080
		322.5	91		322.5	711		322.5	6129		322.5	0		322.5	14923
		323.5	68		323.5	644		323.5	5986		323.5	0		323.5	14747
		324.5	51		324.5	583		324.5	5850		324.5	0		324.5	14552
		325.5	37		325.5	528		325.5	5722		325.5	0		325.5	14337
		326.5	27		326.5	477		326.5	5602		326.5	0		326.5	14104
		327.5	20		327.5	431		327.5	5487		327.5	0		327.5	13853
		328.5	14		328.5	390		328.5	5378		328.5	0		328.5	13584
		329.5	10		329.5	352		329.5	5274		329.5	0		329.5	13298
		330.5	7		330.5	318		330.5	5175		330.5	0		330.5	12995
		331.5	5		331.5	287		331.5	5081		331.5	0		331.5	12678
		332.5	4		332.5	258		332.5	4989		332.5	0		332.5	12346
		333.5	3		333.5	233		333.5	4901		333.5	0		333.5	12001
		334.5	2		334.5	210		334.5	4816		334.5	0		334.5	11644
		335.5	1		335.5	189		335.5	4733		335.5	0		335.5	11277
		336.5	0		336.5	170		336.5	4652		336.5	0		336.5	10901
		337.5	0		337.5	153		337.5	4572		337.5	0		337.5	10517
		338.5	0		338.5	137		338.5	4494		338.5	0		338.5	10127
		339.5	0		339.5	123		339.5	4416		339.5	0		339.5	9732
		340.5	0		340.5	110		340.5	4339		340.5	0		340.5	9334
		341.5	0		341.5	99		341.5	4263		341.5	0		341.5	8934
		342.5	0		342.5	89		342.5	4186		342.5	0		342.5	8534
		343.5	0		343.5	80		343.5	4109		343.5	0		343.5	8136
		344.5	0		344.5	71		344.5	4031		344.5	0		344.5	7740
		345.5	0		345.5	64		345.5	3952		345.5	0		345.5	7348
		346.5	0		346.5	57		346.5	3872		346.5	0		346.5	6961
		347.5	0		347.5	51		347.5	3792		347.5	0		347.5	6581
		348.5	0		348.5	45		348.5	3710		348.5	0		348.5	6208
		349.5	0		349.5	41		349.5	3626		349.5	0		349.5	5845
		350.5	0		350.5	36		350.5	3541		350.5	0		350.5	5490
		351.5	0		351.5	32		351.5	3454		351.5	0		351.5	5147
		352.5	0		352.5	29		352.5	3365		352.5	0		352.5	4814
		353.5	0		353.5	25		353.5	3275		353.5	0		353.5	4494
		354.5	0		354.5	23		354.5	3183		354.5	0		354.5	4185
		355.5	0		355.5	20		355.5	3090		355.5	0		355.5	3890
		356.5	0		356.5	18		356.5	2995		356.5	0		356.5	3607
		357.5	0		357.5	16		357.5	2898		357.5	0		357.5	3338
		358.5	0		358.5	14		358.5	2800		358.5	0		358.5	3083
		359.5	0		359.5	12		359.5	2701		359.5	0		359.5	2840
		360.5	0		360.5	11		360.5	2601		360.5	0		360.5	2612
		361.5	0		361.5	10		361.5	2500		361.5	0		361.5	2396
		362.5	0		362.5	9		362.5	2399		362.5	0		362.5	2194
		363.5	0		363.5	8		363.5	2297		363.5	0		363.5	2004
		364.5	0		364.5	7		364.5	2195		364.5	0		364.5	1827
		365.5	0		365.5	6		365.5	2093		365.5	0		365.5	1662
		366.5	0		366.5	5		366.5	1992		366.5	0		366.5	1509
		367.5	0		367.5	5		367.5	1891		367.5	0		367.5	1367
		368.5	0		368.5	4		368.5	1791		368.5	0		368.5	1235
		369.5	0		369.5	3		369.5	1693		369.5	0		369.5	1114
		370.5	0		370.5	3		370.5	1596		370.5	0		370.5	1003
		371.5	0		371.5	3		371.5	1501		371.5	0		371.5	901
		372.5	0		372.5	2		372.5	1408		372.5	0		372.5	808
		373.5	0		373.5	2		373.5	1317		373.5	0		373.5	723
		374.5	0		374.5	2		374.5	1229		374.5	0		374.5	645
		375.5	0		375.5	2		375.5	1144		375.5	0		375.5	575
		376.5	0		376.5	1		376.5	1062		376.5	0		376.5	511
		377.5	0		377.5	1		377.5	983		377.5	0		377.5	453
		378.5	0		378.5	1		378.5	907		378.5	0		378.5	402
		379.5	0		379.5	0		379.5	835		379.5	0		379.5	355
		380.5	0		380.5	0		380.5	766		380.5	0		380.5	313
		381.5	0		381.5	0		381.5	701		381.5	0		381.5	276
		382.5	0		382.5	0		382.5	639		382.5	0		382.5	242
		383.5	0		383.5	0		383.5	581		383.5	0		383.5	212
		384.5	0		384.5	0		384.5	526		384.5	0		384.5	186
		385.5	0		385.5	0		385.5	476		385.5	0		385.5	162
		386.5	0		386.5	0		386.5	428		386.5	0		386.5	142
		387.5	0		387.5	0		387.5	384		387.5	0		387.5	123
		388.5	0		388.5	0		388.5	344		388.5	0		388.5	107
		389.5	0		389.5	0		389.5	307		389.5	0		389.5	93
		390.5	0		390.5	0		390.5	273		390.5	0		390.5	80
		391.5	0		391.5	0		391.5	241		391.5	1		391.5	69
		392.5	0		392.5	0		392.5	213		392.5	2		392.5	60
		393.5	0		393.5	0		393.5	187		393.5	3		393.5	52
		394.5	0		394.5	0		394.5	164		394.5	4		394.5	44
		395.5	0		395.5	0		395.5	144		395.5	6		395.5	38
		396.5	0		396.5	0		396.5	125		396.5	9		396.5	33
		397.5	0		397.5	0		397.5	108		397.5	13		397.5	28
		398.5	0		398.5	0		398.5	94		398.5	18		398.5	24
		399.5	0		399.5	0		399.5	81		399.5	27		399.5	20
		400.5	0		400.5	0		400.5	69		400.5	38		400.5	17
		401.5	0		401.5	0		401.5	59		401.5	54		401.5	15
		402.5	0		402.5	0		402.5	50		402.5	76		402.5	12
		403.5	0		403.5	0		403.5	43		403.5	106		403.5	11
		404.5	0		404.5	0		404.5	36		404.5	146		404.5	9
		405.5	0		405.5	0		405.5	30		405.5	201		405.5	8
		406.5	0		406.5	0		406.5	26		406.5	274		406.5	6
		407.5	0		407.5	0		407.5	21		407.5	371		407.5	5
		408.5	0		408.5	0		408.5	18		408.5	497		408.5	4
		409.5	0		409.5	0		409.5	15		409.5	661		409.5	4
		410.5	0		410.5	0		410.5	12		410.5	870		410.5	3
		411.5	0		411.5	0		411.5	10		411.5	1134		411.5	3
		412.5	0		412.5	0		412.5	8		412.5	1464		412.5	2
		413.5	0		413.5	0		413.5	7		413.5	1871		413.5	2
		414.5	0		414.5	0		414.5	5		414.5	2368		414.5	2
		415.5	0		415.5	0		415.5	4		415.5	2967		415.5	1
		416.5	0		416.5	0		416.5	4		416.5	3677		416.5	1
		417.5	0		417.5	0		417.5	3		417.5	4510		417.5	0
		418.5	0		418.5	0		418.5	2		418.5	5473		418.5	0
		419.5	0		419.5	0		419.5	2		419.5	6568		419.5	0
		420.5	0		420.5	0		420.5	1		420.5	7795		420.5	0
		421.5	0		421.5	0		421.5	1		421.5	9149		421.5	0
		422.5	0		422.5	0		422.5	0		422.5	10617		422.5	0
		423.5	0		423.5	0		423.5	0		423.5	12179		423.5	0
		424.5	0		424.5	0		424.5	0		424.5	13810		424.5	0
		425.5	0		425.5	0		425.5	0		425.5	15476		425.5	0
		426.5	0		426.5	0		426.5	0		426.5	17140		426.5	0
		427.5	0		427.5	0		427.5	0		427.5	18758		427.5	0
		428.5	0		428.5	0		428.5	0		428.5	20283		428.5	0
		429.5	0		429.5	0		429.5	0		429.5	21667		429.5	0
		430.5	0		430.5	0		430.5	0		430.5	22865		430.5	0
		431.5	0		431.5	0		431.5	0		431.5	23834		431.5	0
		432.5	0		432.5	0		432.5	0		432.5	24540		432.5	0
		433.5	0		433.5	0		433.5	0		433.5	24954		433.5	0
		434.5	0		434.5	0		434.5	0		434.5	25060		434.5	0
		435.5	0		435.5	0		435.5	0		435.5	24852		435.5	0
		436.5	0		436.5	0		436.5	0		436.5	24336		436.5	0
		437.5	0		437.5	0		437.5	0		437.5	23531		437.5	0
		438.5	0		438.5	0		438.5	0		438.5	22466		438.5	0
		439.5	0		439.5	0		439.5	0		439.5	21176		439.5	0
		440.5	0		440.5	0		440.5	0		440.5	19706		440.5	0
		441.5	0		441.5	0		441.5	0		441.5	18105		441.5	0
		442.5	0		442.5	0		442.5	0		442.5	16420		442.5	0
		443.5	0		443.5	0		443.5	0		443.5	14701		443.5	0
		444.5	0		444.5	0		444.5	0		444.5	12993		444.5	0
		445.5	0		445.5	0		445.5	0		445.5	11336		445.5	0
		446.5	0		446.5	0		446.5	0		446.5	9762		446.5	0
		447.5	0		447.5	0		447.5	0		447.5	8299		447.5	0
		448.5	0		448.5	0		448.5	0		448.5	6963		448.5	0
		449.5	0		449.5	0		449.5	0		449.5	5767		449.5	0
		450.5	0		450.5	0		450.5	0		450.5	4714		450.5	0
		451.5	0		451.5	0		451.5	0		451.5	3804		451.5	0
		452.5	0		452.5	0		452.5	0		452.5	3029		452.5	0
		453.5	0		453.5	0		453.5	0		453.5	2381		453.5	0
		454.5	0		454.5	0		454.5	0		454.5	1848		454.5	0
		455.5	0		455.5	0		455.5	0		455.5	1415		455.5	0
		456.5	0		456.5	0		456.5	0		456.5	1070		456.5	0
		457.5	0		457.5	0		457.5	0		457.5	798		457.5	0
		458.5	0		458.5	0		458.5	0		458.5	588		458.5	0
		459.5	0		459.5	0		459.5	0		459.5	427		459.5	0
		460.5	0		460.5	0		460.5	0		460.5	307		460.5	0
		461.5	0		461.5	0		461.5	0		461.5	217		461.5	0
		462.5	0		462.5	0		462.5	0		462.5	152		462.5	0
		463.5	0		463.5	0		463.5	0		463.5	105		463.5	0
		464.5	0		464.5	0		464.5	0		464.5	71		464.5	0
		465.5	0		465.5	0		465.5	0		465.5	48		465.5	0
		466.5	0		466.5	0		466.5	0		466.5	32		466.5	0
		467.5	0		467.5	0		467.5	0		467.5	21		467.5	0
		468.5	0		468.5	0		468.5	0		468.5	14		468.5	0
		469.5	0		469.5	0		469.5	0		469.5	9		469.5	0
		470.5	0		470.5	0		470.5	0		470.5	5		470.5	0
		471.5	0		471.5	0		471.5	0		471.5	3		471.5	0
		472.5	0		472.5	0		472.5	0		472.5	2		472.5	0
		473.5	0		473.5	0		473.5	0		473.5	1		473.5	0
		474.5	0		474.5	0		474.5	0		474.5	0		474.5	0
		475.5	0		475.5	0		475.5	0		475.5	0		475.5	0
		476.5	0		476.5	0		476.5	0		476.5	0		476.5	0
		477.5	0		477.5	0		477.5	0		477.5	0		477.5	0
		478.5	0		478.5	0		478.5	0		478.5	0		478.5	0
		479.5	0		479.5	0		479.5	0		479.5	0		479.5	0
		480.5	0		480.5	0		480.5	0		480.5	0		480.5	0
		481.5	0		481.5	0		481.5	0		481.5	0		481.5	0
		482.5	0		482.5	0		482.5	0		482.5	0		482.5	0
		483.5	0		483.5	0		483.5	0		483.5	0		483.5	0
		484.5	0		484.5	0		484.5	0		484.5	0		484.5	0
		485.5	0		485.5	0		485.5	0		485.5	0		485.5	0
		486.5	0		486.5	0		486.5	0		486.5	0		486.5	0
		487.5	0		487.5	0		487.5	0		487.5	0		487.5	0
		488.5	0		488.5	0		488.5	0		488.5	0		488.5	0
		489.5	0		489.5	0		489.5	0		489.5	0		489.5	0
		490.5	0		490.5	0		490.5	0		490.5	0		490.5	0
		491.5	0		491.5	0		491.5	0		491.5	0		491.5	0
		492.5	0		492.5	0		492.5	0		492.5	0		492.5	0
		493.5	0		493.5	0		493.5	0		493.5	0		493.5	0
		494.5	0		494.5	0		494.5	0		494.5	0		494.5	0
		495.5	0		495.5	0		495.5	0		495.5	0		495.5	0
		496.5	0		496.5	0		496.5	0		496.5	0		496.5	0
		497.5	0		497.5	0		497.5	0		497.5	0		497.5	0
		498.5	0		498.5	0		498.5	0		498.5	0		498.5	0
		499.5	0		499.5	0		499.5	0		499.5	0		499.5	0
		500.5	0		500.5	0		500.5	0		500.5	0		500.5	0
		501.5	0		501.5	0		501.5	0		501.5	0		501.5	0
		502.5	0		502.5	0		502.5	0		502.5	0		502.5	0
		503.5	0		503.5	0		503.5	0		503.5	0		503.5	0
		504.5	0		504.5	0		504.5	0		504.5	0		504.5	0
		505.5	0		505.5	0		505.5	0		505.5	0		505.5	0
		506.5	0		506.5	0		506.5	0		506.5	0		506.5	0
		507.5	0		507.5	0		507.5	0		507.5	0		507.5	0
		508.5	0		508.5	0		508.5	0		508.5	0		508.5	0
		509.5	0		509.5	0		509.5	0		509.5	0		509.5	0
		510.5	0		510.5	0		510.5	0		510.5	0		510.5	0
		511.5	0		511.5	0		511.5	0		511.5	0		511.5	0
		512.5	0		512.5	0		512.5	0		512.5	0		512.5	0
		513.5	0		513.5	0		513.5	0		513.5	0		513.5	0
		514.5	0		514.5	0		514.5	0		514.5	0		514.5	0
		515.5	0		515.5	0		515.5	0		515.5	0		515.5	0
		516.5	0		516.5	0		516.5	0		516.5	0		516.5	0
		517.5	0		517.5	0		517.5	0		517.5	0		517.5	0
		518.5	0		518.5	0		518.5	0		518.5	0		518.5	0
		519.5	0		519.5	0		519.5	0		519.5	0		519.5	0
		520.5	0		520.5	0		520.5	0		520.5	0		520.5	0
		521.5	0		521.5	0		521.5	0		521.5	0		521.5	0
		522.5	0		522.5	0		522.5	0		522.5	0		522.5	0
		523.5	0		523.5	0		523.5	0		523.5	0		523.5	0
		524.5	0		524.5	0		524.5	0		524.5	0		524.5	0
		525.5	0		525.5	0		525.5	0		525.5	0		525.5	0
		526.5	0		526.5	0		526.5	0		526.5	0		526.5	0
		527.5	0		527.5	0		527.5	0		527.5	0		527.5	0
		528.5	0		528.5	0		528.5	0		528.5	0		528.5	0
		529.5	0		529.5	0		529.5	0		529.5	0		529.5	0
		530.5	0		530.5	0		530.5	0		530.5	0		530.5	0
		531.5	0		531.5	0		531.5	0		531.5	0		531.5	0
		532.5	0		532.5	0		532.5	0		532.5	0		532.5	0
		533.5	0		533.5	0		533.5	0		533.5	0		533.5	0
		534.5	0		534.5	0		534.5	0		534.5	0		534.5	0
		535.5	0		535.5	0		535.5	0		535.5	0		535.5	0
		536.5	0		536.5	0		536.5	0		536.5	0		536.5	0
		537.5	0		537.5	0		537.5	0		537.5	0		537.5	0
		538.5	0		538.5	0		538.5	0		538.5	0		538.5	0
		539.5	0		539.5	0		539.5	0		539.5	0		539.5	0
		540.5	0		540.5	0		540.5	0		540.5	0		540.5	0
		541.5	0		541.5	0		541.5	0		541.5	0		541.5	0
		542.5	0		542.5	0		542.5	0		542.5	0		542.5	0
		543.5	0		543.5	0		543.5	0		543.5	0		543.5	0
		544.5	0		544.5	0		544.5	0		544.5	0		544.5	0
		545.5	0		545.5	0		545.5	0		545.5	0		545.5	0
		546.5	0		546.5	0		546.5	0		546.5	0		546.5	0
		547.5	0		547.5	0		547.5	0		547.5	0		547.5	0
		548.5	0		548.5	0		548.5	0		548.5	0		548.5	0
		549.5	0		549.5	0		549.5	0		549.5	0		549.5	0
		550.5	0		550.5	0		550.5	0		550.5	0		550.5	0
		551.5	0		551.5	0		551.5	0		551.5	0		551.5	0
		552.5	0		552.5	0		552.5	0		552.5	0		552.5	0
		553.5	0		553.5	0		553.5	0		553.5	0		553.5	0
		554.5	0		554.5	0		554.5	0		554.5	0		554.5	0
		555.5	0		555.5	0		555.5	0		555.5	0		555.5	0
		556.5	0		556.5	0		556.5	0		556.5	0		556.5	0
		557.5	0		557.5	0		557.5	0		557.5	0		557.5	0
		558.5	0		558.5	0		558.5	0		558.5	0		558.5	0
		559.5	0		559.5	0		559.5	0		559.5	0		559.5	0
		560.5	0		560.5	0		560.5	0		560.5	0		560.5	0
		561.5	0		561.5	0		561.5	0		561.5	0		561.5	0
		562.5	0		562.5	0		562.5	0		562.5	0		562.5	0
		563.5	0		563.5	0		563.5	0		563.5	0		563.5	0
		564.5	0		564.5	0		564.5	0		564.5	0		564.5	0
		565.5	0		565.5	0		565.5	0		565.5	0		565.5	0
		566.5	0		566.5	0		566.5	0		566.5	0		566.5	0
		567.5	0		567.5	0		567.5	0		567.5	0		567.5	0
		568.5	0		568.5	0		568.5	0		568.5	0		568.5	0
		569.5	0		569.5	0		569.5	0		569.5	0		569.5	0
		570.5	0		570.5	0		570.5	0		570.5	0		570.5	0
		571.5	0		571.5	0		571.5	0		571.5	0		571.5	0
		572.5	0		572.5	0		572.5	0		572.5	0		572.5	0
		573.5	0		573.5	0		573.5	0		573.5	0		573.5	0
		574.5	0		574.5	0		574.5	0		574.5	0		574.5	0
		575.5	0		575.5	0		575.5	0		575.5	0		575.5	0
		576.5	0		576.5	0		576.5	0		576.5	0		576.5	0
		577.5	0		577.5	0		577.5	0		577.5	0		577.5	0
		578.5	0		578.5	0		578.5	0		578.5	0		578.5	0
		579.5	0		579.5	0		579.5	0		579.5	0		579.5	0
		580.5	0		580.5	0		580.5	0		580.5	0		580.5	0
		581.5	0		581.5	0		581.5	0		581.5	0		581.5	0
		582.5	0		582.5	0		582.5	0		582.5	0		582.5	0
		583.5	0		583.5	0		583.5	0		583.5	0		583.5	0
		584.5	0		584.5	0		584.5	0		584.5	0		584.5	0
		585.5	0		585.5	0		585.5	0		585.5	0		585.5	0
		586.5	0		586.5	0		586.5	0		586.5	0		586.5	0
		587.5	0		587.5	0		587.5	0		587.5	0		587.5	0
		588.5	0		588.5	0		588.5	0		588.5	0		588.5	0
		589.5	0		589.5	0		589.5	0		589.5	0		589.5	0
		590.5	0		590.5	0		590.5	0		590.5	0		590.5	0
		591.5	0		591.5	0		591.5	0		591.5	0		591.5	0
		592.5	0		592.5	0		592.5	0		592.5	0		592.5	0
		593.5	0		593.5	0		593.5	0		593.5	0		593.5	0
		594.5	0		594.5	0		594.5	0		594.5	0		594.5	0
		595.5	0		595.5	0		595.5	0		595.5	0		595.5	0
		596.5	0		596.5	0		596.5	0		596.5	0		596.5	0
		597.5	0		597.5	0		597.5	0		597.5	0		597.5	0
		598.5	0		598.5	0		598.5	0		598.5	0		598.5	0
		599.5	0		599.5	0		599.5	0		599.5	0		599.5	0
		600.5	0		600.5	0		600.5	0		600.5	0		600.5	0
		601.5	0		601.5	0		601.5	0		601.5	0		601.5	0
		602.5	0		602.5	0		602.5	0		602.5	0		602.5	0
		603.5	0		603.5	0		603.5	0		603.5	0		603.5	0
		604.5	0		604.5	0		604.5	0		604.5	0		604.5	0
		605.5	0		605.5	0		605.5	0		605.5	0		605.5	0
		606.5	0		606.5	0		606.5	0		606.5	0		606.5	0
		607.5	0		607.5	0		607.5	0		607.5	0		607.5	0
		608.5	0		608.5	0		608.5	0		608.5	0		608.5	0
		609.5	0		609.5	0		609.5	0		609.5	0		609.5	0
		610.5	0		610.5	0		610.5	0		610.5	0		610.5	0
		611.5	0		611.5	0		611.5	0		611.5	0		611.5	0
		612.5	0		612.5	0		612.5	0		612.5	0		612.5	0
		613.5	0		613.5	0		613.5	0		613.5	0		613.5	0
		614.5	0		614.5	0		614.5	0		614.5	0		614.5	0
		615.5	0		615.5	0		615.5	0		615.5	0		615.5	0
		616.5	0		616.5	0		616.5	0		616.5	0		616.5	0
		617.5	0		617.5	0		617.5	0		617.5	0		617.5	0
		618.5	0		618.5	0		618.5	0		618.5	0		618.5	0
		619.5	0		619.5	0		619.5	0		619.5	0		619.5	0
		620.5	0		620.5	0		620.5	0		620.5	0		620.5	0
		621.5	0		621.5	0		621.5	0		621.5	0		621.5	0
		622.5	0		622.5	0		622.5	0		622.5	0		622.5	0
		623.5	0		623.5	0		623.5	0		623.5	0		623.5	0
		624.5	0		624.5	0		624.5	0		624.5	0		624.5	0
		625.5	0		625.5	0		625.5	0		625.5	0		625.5	0
		626.5	0		626.5	0		626.5	0		626.5	0		626.5	0
		627.5	0		627.5	0		627.5	0		627.5	0		627.5	0
		628.5	0		628.5	0		628.5	0		628.5	0		628.5	0
		629.5	0		629.5	0		629.5	0		629.5	0		629.5	0
		630.5	0		630.5	0		630.5	0		630.5	0		630.5	0
		631.5	0		631.5	0		631.5	0		631.5	0		631.5	0
		632.5	0		632.5	0		632.5	0		632.5	0		632.5	0
		633.5	0		633.5	0		633.5	0		633.5	0		633.5	0
		634.5	0		634.5	0		634.5	0		634.5	0		634.5	0
		635.5	0		635.5	0		635.5	0		635.5	0		635.5	0
		636.5	0		636.5	0		636.5	0		636.5	0		636.5	0
		637.5	0		637.5	0		637.5	0		637.5	0		637.5	0
		638.5	0		638.5	0		638.5	0		638.5	0		638.5	0
		639.5	0		639.5	0		639.5	0		639.5	0		639.5	0
		640.5	0		640.5	0		640.5	0		640.5	0		640.5	0
		641.5	0		641.5	0		641.5	0		641.5	0		641.5	0
		642.5	0		642.5	0		642.5	0		642.5	0		642.5	0
		643.5	0		643.5	0		643.5	0		643.5	0		643.5	0
		644.5	0		644.5	0		644.5	0		644.5	0		644.5	0
		645.5	0		645.5	0		645.5	0		645.5	0		645.5	0
		646.5	0		646.5	0		646.5	0		646.5	0		646.5	0
		647.5	0		647.5	0		647.5	0		647.5	0		647.5	0
		648.5	0		648.5	0		648.5	0		648.5	0		648.5	0
		649.5	0		649.5	0		649.5	0		649.5	0		649.5	0
		650.5	0		650.5	0		650.5	0		650.5	0		650.5	0
		651.5	0		651.5	0		651.5	0		651.5	0		651.5	0
		652.5	0		652.5	0		652.5	0		652.5	0		652.5	0
		653.5	0		653.5	0		653.5	0		653.5	0		653.5	0
		654.5	0		654.5	0		654.5	0		654.5	0		654.5	0
		655.5	0		655.5	0		655.5	0		655.5	0		655.5	0
		656.5	0		656.5	0		656.5	0		656.5	0		656.5	0
		657.5	0		657.5	0		657.5	0		657.5	0		657.5	0
		658.5	0		658.5	0		658.5	0		658.5	0		658.5	0
		659.5	0		659.5	0		659.5	0		659.5	0		659.5	0
		660.5	0		660.5	0		660.5	0		660.5	0		660.5	0
		661.5	0		661.5	0		661.5	0		661.5	0		661.5	0
		662.5	0		662.5	0		662.5	0		662.5	0		662.5	0
		663.5	0		663.5	0		663.5	0		663.5	0		663.5	0
		664.5	0		664.5	0		664.5	0		664.5	0		664.5	0
		665.5	0		665.5	0		665.5	0		665.5	0		665.5	0
		666.5	0		666.5	0		666.5	0		666.5	0		666.5	0
		667.5	0		667.5	0		667.5	0		667.5	0		667.5	0
		668.5	0		668.5	0		668.5	0		668.5	0		668.5	0
		669.5	0		669.5	0		669.5	0		669.5	0		669.5	0
		670.5	0		670.5	0		670.5	0		670.5	0		670.5	0
		671.5	0		671.5	0		671.5	0		671.5	0		671.5	0
		672.5	0		672.5	0		672.5	0		672.5	0		672.5	0
		673.5	0		673.5	0		673.5	0		673.5	0		673.5	0
		674.5	0		674.5	0		674.5	0		674.5	0		674.5	0
		675.5	0		675.5	0		675.5	0		675.5	0		675.5	0
		676.5	0		676.5	0		676.5	0		676.5	0		676.5	0
		677.5	0		677.5	0		677.5	0		677.5	0		677.5	0
		678.5	0		678.5	0		678.5	0		678.5	0		678.5	0
		679.5	0		679.5	0		679.5	0		679.5	0		679.5	0
		680.5	0		680.5	0		680.5	0		680.5	0		680.5	0
		681.5	0		681.5	0		681.5	0		681.5	0		681.5	0
		682.5	0		682.5	0		682.5	0		682.5	0		682.5	0
		683.5	0		683.5	0		683.5	0		683.5	0		683.5	0
		684.5	0		684.5	0		684.5	0		684.5	0		684.5	0
		685.5	0		685.5	0		685.5	0		685.5	0		685.5	0
		686.5	0		686.5	0		686.5	0		686.5	0		686.5	0
		687.5	0		687.5	0		687.5	0		687.5	0		687.5	0
		688.5	0		688.5	0		688.5	0		688.5	0		688.5	0
		689.5	0		689.5	0		689.5	0		689.5	0		689.5	0
		690.5	0		690.5	0		690.5	0		690.5	0		690.5	0
		691.5	0		691.5	0		691.5	0		691.5	0		691.5	0
		692.5	0		692.5	0		692.5	0		692.5	0		692.5	0
		693.5	0		693.5	0		693.5	0		693.5	0		693.5	0
		694.5	0		694.5	0		694.5	0		694.5	0		694.5	0
		695.5	0		695.5	0		695.5	0		695.5	0		695.5	0
		696.5	0		696.5	0		696.5	0		696.5	0		696.5	0
		697.5	0		697.5	0		697.5	0		697.5	0		697.5	0
		698.5	0		698.5	0		698.5	0		698.5	0		698.5	0
		699.5	0		699.5	0		699.5	0		699.5	0		699.5	0
		700.5	0		700.5	0		700.5	0		700.5	0		700.5	0
		701.5	0		701.5	0		701.5	0		701.5	0		701.5	0
		702.5	0		702.5	0		702.5	0		702.5	0		702.5	0
		703.5	0		703.5	0		703.5	0		703.5	0		703.5	0
		704.5	0		704.5	0		704.5	0		704.5	0		704.5	0
		705.5	0		705.5	0		705.5	0		705.5	0		705.5	0
		706.5	0		706.5	0		706.5	0		706.5	0		706.5	0
		707.5	0		707.5	0		707.5	0		707.5	0		707.5	0
		708.5	0		708.5	0		708.5	0		708.5	0		708.5	0
		709.5	0		709.5	0		709.5	0		709.5	0		709.5	0
		710.5	0		710.5	0		710.5	0		710.5	0		710.5	0
		711.5	0		711.5	0		711.5	0		711.5	0		711.5	0
		712.5	0		712.5	0		712.5	0		712.5	0		712.5	0
		713.5	0		713.5	0		713.5	0		713.5	0		713.5	0
		714.5	0		714.5	0		714.5	0		714.5	0		714.5	0
		715.5	0		715.5	0		715.5	0		715.5	0		715.5	0
		716.5	0		716.5	0		716.5	0		716.5	0		716.5	0
		717.5	0		717.5	0		717.5	0		717.5	0		717.5	0
		718.5	0		718.5	0		718.5	0		718.5	0		718.5	0
		719.5	0		719.5	0		719.5	0		719.5	0		719.5	0
		720.5	0		720.5	0		720.5	0		720.5	0		720.5	0
		721.5	0		721.5	0		721.5	0		721.5	0		721.5	0
		722.5	0		722.5	0		722.5	0		722.5	0		722.5	0
		723.5	0		723.5	0		723.5	0		723.5	0		723.5	0
		724.5	0		724.5	0		724.5	0		724.5	0		724.5	0
		725.5	0		725.5	0		725.5	0		725.5	0		725.5	0
		726.5	0		726.5	0		726.5	0		726.5	0		726.5	0
		727.5	0		727.5	0		727.5	0		727.5	0		727.5	0
		728.5	0		728.5	0		728.5	0		728.5	0		728.5	0
		729.5	0		729.5	0		729.5	0		729.5	0		729.5	0
		730.5	0		730.5	0		730.5	0		730.5	0		730.5	0
		731.5	0		731.5	0		731.5	0		731.5	0		731.5	0
		732.5	0		732.5	0		732.5	0		732.5	0		732.5	0
		733.5	0		733.5	0		733.5	0		733.5	0		733.5	0
		734.5	0		734.5	0		734.5	0		734.5	0		734.5	0
		735.5	0		735.5	0		735.5	0		735.5	0		735.5	0
		736.5	0		736.5	0		736.5	0		736.5	0		736.5	0
		737.5	0		737.5	0		737.5	0		737.5	0		737.5	0
		738.5	0		738.5	0		738.5	0		738.5	0		738.5	0
		739.5	0		739.5	0		739.5	0		739.5	0		739.5	0
		740.5	0		740.5	0		740.5	0		740.5	0		740.5	0
		741.5	0		741.5	0		741.5	0		741.5	0		741.5	0
		742.5	0		742.5	0		742.5	0		742.5	0		742.5	0
		743.5	0		743.5	0		743.5	0		743.5	0		743.5	0
		744.5	0		744.5	0		744.5	0		744.5	0		744.5	0
		745.5	0		745.5	0		745.5	0		745.5	0		745.5	0
		746.5	0		746.5	0		746.5	0		746.5	0		746.5	0
		747.5	0		747.5	0		747.5	0		747.5	0		747.5	0
		748.5	0		748.5	0		748.5	0		748.5	0		748.5	0
		749.5	0		749.5	0		749.5	0		749.5	0		749.5	0
		750.5	0		750.5	0		750.5	0		750.5	0		750.5	0
		751.5	0		751.5	0		751.5	0		751.5	0		751.5	0
		752.5	0		752.5	0		752.5	0		752.5	0		752.5	0
		753.5	0		753.5	0		753.5	0		753.5	0		753.5	0
		754.5	0		754.5	0		754.5	0		754.5	0		754.5	0
		755.5	0		755.5	0		755.5	0		755.5	0		755.5	0
		756.5	0		756.5	0		756.5	0		756.5	0		756.5	0
		757.5	0		757.5	0		757.5	0		757.5	0		757.5	0
		758.5	0		758.5	0		758.5	0		758.5	0		758.5	0
		759.5	0		759.5	0		759.5	0		759.5	0		759.5	0
		760.5	0		760.5	0		760.5	0		760.5	0		760.5	0
		761.5	0		761.5	0		761.5	0		761.5	0		761.5	0
		762.5	0		762.5	0		762.5	0		762.5	0		762.5	0
		763.5	0		763.5	0		763.5	0		763.5	0		763.5	0
		764.5	0		764.5	0		764.5	0		764.5	0		764.5	0
		765.5	0		765.5	0		765.5	0		765.5	0		765.5	0
		766.5	0		766.5	0		766.5	0		766.5	0		766.5	0
		767.5	0		767.5	0		767.5	0		767.5	0		767.5	0
		768.5	0		768.5	0		768.5	0		768.5	0		768.5	0
		769.5	0		769.5	0		769.5	0		769.5	0		769.5	0
		770.5	0		770.5	0		770.5	0		770.5	0		770.5	0
		771.5	0		771.5	0		771.5	0		771.5	0		771.5	0
		772.5	0		772.5	0		772.5	0		772.5	0		772.5	0
		773.5	0		773.5	0		773.5	0		773.5	0		773.5	0
		774.5	0		774.5	0		774.5	0		774.5	0		774.5	0
		775.5	0		775.5	0		775.5	0		775.5	0		775.5	0
		776.5	0		776.5	0		776.5	0		776.5	0		776.5	0
		777.5	0		777.5	0		777.5	0		777.5	0		777.5	0
		778.5	0		778.5	0		778.5	0		778.5	0		778.5	0
		779.5	0		779.5	0		779.5	0		779.5	0		779.5	0
		780.5	0		780.5	0		780.5	0		780.5	0		780.5	0
		781.5	0		781.5	0		781.5	0		781.5	0		781.5	0
		782.5	0		782.5	0		782.5	0		782.5	0		782.5	0
		783.5	0		783.5	0		783.5	0		783.5	0		783.5	0
		784.5	0		784.5	0		784.5	0		784.5	0		784.5	0
		785.5	0		785.5	0		785.5	0		785.5	0		785.5	0
		786.5	0		786.5	0		786.5	0		786.5	0		786.5	0
		787.5	0		787.5	0		787.5	0		787.5	0		787.5	0
		788.5	0		788.5	0		788.5	0		788.5	0		788.5	0
		789.5	0		789.5	0		789.5	0		789.5	0		789.5	0
		790.5	0		790.5	0		790.5	0		790.5	0		790.5	0
		791.5	0		791.5	0		791.5	0		791.5	0		791.5	0
		792.5	0		792.5	0		792.5	0		792.5	0		792.5	0
		793.5	0		793.5	0		793.5	0		793.5	0		793.5	0
		794.5	0		794.5	0		794.5	0		794.5	0		794.5	0
		795.5	0		795.5	0		795.5	0		795.5	0		795.5	0
		796.5	0		796.5	0		796.5	0		796.5	0		796.5	0
		797.5	0		797.5	0		797.5	0		797.5	0		797.5	0
		798.5	0		798.5	0		798.5	0		798.5	0		798.5	0
		799.5	0		799.5	0		799.5	0		799.5	0		799.5	0
		800.5	0		800.5	0		800.5	0		800.5	0		800.5	0
		801.5	0		801.5	0		801.5	0		801.5	0		801.5	0
		802.5	0		802.5	0		802.5	0		802.5	0		802.5	0
		803.5	0		803.5	0		803.5	0		803.5	0		803.5	0
		804.5	0		804.5	0		804.5	0		804.5	0		804.5	0
		805.5	0		805.5	0		805.5	0		805.5	0		805.5	0
		806.5	0		806.5	0		806.5	0		806.5	0		806.5	0
		807.5	0		807.5	0		807.5	0		807.5	0		807.5	0
		808.5	0		808.5	0		808.5	0		808.5	0		808.5	0
		809.5	0		809.5	0		809.5	0		809.5	0		809.5	0
		810.5	0		810.5	0		810.5	0		810.5	0		810.5	0
		811.5	0		811.5	0		811.5	0		811.5	0		811.5	0
		812.5	0		812.5	0		812.5	0		812.5	0		812.5	0
		813.5	0		813.5	0		813.5	0		813.5	0		813.5	0
		814.5	0		814.5	0		814.5	0		814.5	0		814.5	0
		815.5	0		815.5	0		815.5	0		815.5	0		815.5	0
		816.5	0		816.5	0		816.5	0		816.5	0		816.5	0
		817.5	0		817.5	0		817.5	0		817.5	0		817.5	0
		818.5	0		818.5	0		818.5	0		818.5	0		818.5	0
		819.5	0		819.5	0		819.5	0		819.5	0		819.5	0
		820.5	0		820.5	0		820.5	0		820.5	0		820.5	0
		821.5	0		821.5	0		821.5	0		821.5	0		821.5	0
		822.5	0		822.5	0		822.5	0		822.5	0		822.5	0
		823.5	0		823.5	0		823.5	0		823.5	0		823.5	0
		824.5	0		824.5	0		824.5	0		824.5	0		824.5	0
		825.5	0		825.5	0		825.5	0		825.5	0		825.5	0
		826.5	0		826.5	0		826.5	0		826.5	0		826.5	0
		827.5	0		827.5	0		827.5	0		827.5	0		827.5	0
		828.5	0		828.5	0		828.5	0		828.5	0		828.5	0
		829.5	0		829.5	0		829.5	0		829.5	0		829.5	0
		830.5	0		830.5	0		830.5	0		830.5	0		830.5	0
		831.5	0		831.5	0		831.5	0		831.5	0		831.5	0
		832.5	0		832.5	0		832.5	0		832.5	0		832.5	0
		833.5	0		833.5	0		833.5	0		833.5	0		833.5	0
		834.5	0		834.5	0		834.5	0		834.5	0		834.5	0
		835.5	0		835.5	0		835.5	0		835.5	0		835.5	0
		836.5	0		836.5	0		836.5	0		836.5	0		836.5	0
		837.5	0		837.5	0		837.5	0		837.5	0		837.5	0
		838.5	0		838.5	0		838.5	0		838.5	0		838.5	0
		839.5	0		839.5	0		839.5	0		839.5	0		839.5	0
		840.5	0		840.5	0		840.5	0		840.5	0		840.5	0
		841.5	0		841.5	0		841.5	0		841.5	0		841.5	0
		842.5	0		842.5	0		842.5	0		842.5	0		842.5	0
		843.5	0		843.5	0		843.5	0		843.5	0		843.5	0
		844.5	0		844.5	0		844.5	0		844.5	0		844.5	0
		845.5	0		845.5	0		845.5	0		845.5	0		845.5	0
		846.5	0		846.5	0		846.5	0		846.5	0		846.5	0
		847.5	0		847.5	0		847.5	0		847.5	0		847.5	0
		848.5	0		848.5	0		848.5	0		848.5	0		848.5	0
		849.5	0		849.5	0		849.5	0		849.5	0		849.5	0
		850.5	0		850.5	0		850.5	0		850.5	0		850.5	0
		851.5	0		851.5	0		851.5	0		851.5	0		851.5	0
		852.5	0		852.5	0		852.5	0		852.5	0		852.5	0
		853.5	0		853.5	0		853.5	0		853.5	0		853.5	0
		854.5	0		854.5	0		854.5	0		854.5	0		854.5	0
		855.5	0		855.5	0		855.5	0		855.5	0		855.5	0
		856.5	0		856.5	0		856.5	0		856.5	0		856.5	0
		857.5	0		857.5	0		857.5	0		857.5	0		857.5	0
		858.5	0		858.5	0		858.5	0		858.5	0		858.5	0
		859.5	0		859.5	0		859.5	0		859.5	0		859.5	0
		860.5	0		860.5	0		860.5	0		860.5	0		860.5	0
		861.5	0		861.5	0		861.5	0		861.5	0		861.5	0
		862.5	0		862.5	0		862.5	0		862.5	0		862.5	0
		863.5	0		863.5	0		863.5	0		863.5	0		863.5	0
		864.5	0		864.5	0		864.5	0		864.5	0		864.5	0
		865.5	0		865.5	0		865.5	0		865.5	0		865.5	0
		866.5	0		866.5	0		866.5	0		866.5	0		866.5	0
		867.5	0		867.5	0		867.5	0		867.5	0		867.5	0
		868.5	0		868.5	0		868.5	0		868.5	0		868.5	0
		869.5	0		869.5	0		869.5	0		869.5	0		869.5	0
		870.5	0		870.5	0		870.5	0		870.5	0		870.5	0
		871.5	0		871.5	0		871.5	0		871.5	0		871.5	0
		872.5	0		872.5	0		872.5	0		872.5	0		872.5	0
		873.5	0		873.5	0		873.5	0		873.5	0		873.5	0
		874.5	0		874.5	0		874.5	0		874.5	0		874.5	0
		875.5	0		875.5	0		875.5	0		875.5	0		875.5	0
		876.5	0		876.5	0		876.5	0		876.5	0		876.5	0
		877.5	0		877.5	0		877.5	0		877.5	0		877.5	0
		878.5	0		878.5	0		878.5	0		878.5	0		878.5	0
		879.5	0		879.5	0		879.5	0		879.5	0		879.5	0
		880.5	0		880.5	0		880.5	0		880.5	0		880.5	0
		881.5	0		881.5	0		881.5	0		881.5	0		881.5	0
		882.5	0		882.5	0		882.5	0		882.5	0		882.5	0
		883.5	0		883.5	0		883.5	0		883.5	0		883.5	0
		884.5	0		884.5	0		884.5	0		884.5	0		884.5	0
		885.5	0		885.5	0		885.5	0		885.5	0		885.5	0
		886.5	0		886.5	0		886.5	0		886.5	0		886.5	0
		887.5	0		887.5	0		887.5	0		887.5	0		887.5	0
		888.5	0		888.5	0		888.5	0		888.5	0		888.5	0
		889.5	0		889.5	0		889.5	0		889.5	0		889.5	0
		890.5	0		890.5	0		890.5	0		890.5	0		890.5	0
		891.5	0		891.5	0		891.5	0		891.5	0		891.5	0
		892.5	0		892.5	0		892.5	0		892.5	0		892.5	0
		893.5	0		893.5	0		893.5	0		893.5	0		893.5	0
		894.5	0		894.5	0		894.5	0		894.5	0		894.5	0
		895.5	0		895.5	0		895.5	0		895.5	0		895.5	0
		896.5	0		896.5	0		896.5	0		896.5	0		896.5	0
		897.5	0		897.5	0		897.5	0		897.5	0		897.5	0
		898.5	0		898.5	0		898.5	0		898.5	0		898.5	0
		899.5	0		899.5	0		899.5	0		899.5	0		899.5	0
		900.5	0		900.5	0		900.5	0		900.5	0		900.5	0
		901.5	0		901.5	0		901.5	0		901.5	0		901.5	0
		902.5	0		902.5	0		902.5	0		902.5	0		902.5	0
		903.5	0		903.5	0		903.5	0		903.5	0		903.5	0
		904.5	0		904.5	0		904.5	0		904.5	0		904.5	0
		905.5	0		905.5	0		905.5	0		905.5	0		905.5	0
		906.5	0		906.5	0		906.5	0		906.5	0		906.5	0
		907.5	0		907.5	0		907.5	0		907.5	0		907.5	0
		908.5	0		908.5	0		908.5	0		908.5	0		908.5	0
		909.5	0		909.5	0		909.5	0		909.5	0		909.5	0
		910.5	0		910.5	0		910.5	0		910.5	0		910.5	0
		911.5	0		911.5	0		911.5	0		911.5	0		911.5	0
		912.5	0		912.5	0		912.5	0		912.5	0		912.5	0
		913.5	0		913.5	0		913.5	0		913.5	0		913.5	0
		914.5	0		914.5	0		914.5	0		914.5	0		914.5	0
		915.5	0		915.5	0		915.5	0		915.5	0		915.5	0
		916.5	0		916.5	0		916.5	0		916.5	0		916.5	0
		917.5	0		917.5	0		917.5	0		917.5	0		917.5	0
		918.5	0		918.5	0		918.5	0		918.5	0		918.5	0
		919.5	0		919.5	0		919.5	0		919.5	0		919.5	0
		920.5	0		920.5	0		920.5	0		920.5	0		920.5	0
		921.5	0		921.5	0		921.5	0		921.5	0		921.5	0
		922.5	0		922.5	0		922.5	0		922.5	0		922.5	0
		923.5	0		923.5	0		923.5	0		923.5	0		923.5	0
		924.5	0		924.5	0		924.5	0		924.5	0		924.5	0
		925.5	0		925.5	0		925.5	0		925.5	0		925.5	0
		926.5	0		926.5	0		926.5	0		926.5	0		926.5	0
		927.5	0		927.5	0		927.5	0		927.5	0		927.5	0
		928.5	0		928.5	0		928.5	0		928.5	0		928.5	0
		929.5	0		929.5	0		929.5	0		929.5	0		929.5	0
		930.5	0		930.5	0		930.5	0		930.5	0		930.5	0
		931.5	0		931.5	0		931.5	0		931.5	0		931.5	0
		932.5	0		932.5	0		932.5	0		932.5	0		932.5	0
		933.5	0		933.5	0		933.5	0		933.5	0		933.5	0
		934.5	0		934.5	0		934.5	0		934.5	0		934.5	0
		935.5	0		935.5	0		935.5	0		935.5	0		935.5	0
		936.5	0		936.5	0		936.5	0		936.5	0		936.5	0
		937.5	0		937.5	0		937.5	0		937.5	0		937.5	0
		938.5	0		938.5	0		938.5	0		938.5	0		938.5	0
		939.5	0		939.5	0		939.5	0		939.5	0		939.5	0
		940.5	0		940.5	0		940.5	0		940.5	0		940.5	0
		941.5	0		941.5	0		941.5	0		941.5	0		941.5	0
		942.5	0		942.5	0		942.5	0		942.5	0		942.5	0
		943.5	0		943.5	0		943.5	0		943.5	0		943.5	0
		944.5	0		944.5	0		944.5	0		944.5	0		944.5	0
		945.5	0		945.5	0		945.5	0		945.5	0		945.5	0
		946.5	0		946.5	0		946.5	0		946.5	0		946.5	0
		947.5	0		947.5	0		947.5	0		947.5	0		947.5	0
		948.5	0		948.5	0		948.5	0		948.5	0		948.5	0
		949.5	0		949.5	0		949.5	0		949.5	0		949.5	0
		950.5	0		950.5	0		950.5	0		950.5	0		950.5	0
		951.5	0		951.5	0		951.5	0		951.5	0		951.5	0
		952.5	0		952.5	0		952.5	0		952.5	0		952.5	0
		953.5	0		953.5	0		953.5	0		953.5	0		953.5	0
		954.5	0		954.5	0		954.5	0		954.5	0		954.5	0
		955.5	0		955.5	0		955.5	0		955.5	0		955.5	0
		956.5	0		956.5	0		956.5	0		956.5	0		956.5	0
		957.5	0		957.5	0		957.5	0		957.5	0		957.5	0
		958.5	0		958.5	0		958.5	0		958.5	0		958.5	0
		959.5	0		959.5	0		959.5	0		959.5	0		959.5	0
		960.5	0		960.5	0		960.5	0		960.5	0		960.5	0
		961.5	0		961.5	0		961.5	0		961.5	0		961.5	0
		962.5	0		962.5	0		962.5	0		962.5	0		962.5	0
		963.5	0		963.5	0		963.5	0		963.5	0		963.5	0
		964.5	0		964.5	0		964.5	0		964.5	0		964.5	0
		965.5	0		965.5	0		965.5	0		965.5	0		965.5	0
		966.5	0		966.5	0		966.5	0		966.5	0		966.5	0
		967.5	0		967.5	0		967.5	0		967.5	0		967.5	0
		968.5	0		968.5	0		968.5	0		968.5	0		968.5	0
		969.5	0		969.5	0		969.5	0		969.5	0		969.5	0
		970.5	0		970.5	0		970.5	0		970.5	0		970.5	0
		971.5	0		971.5	0		971.5	0		971.5	0		971.5	0
		972.5	0		972.5	0		972.5	0		972.5	0		972.5	0
		973.5	0		973.5	0		973.5	0		973.5	0		973.5	0
		974.5	0		974.5	0		974.5	0		974.5	0		974.5	0
		975.5	0		975.5	0		975.5	0		975.5	0		975.5	0
		976.5	0		976.5	0		976.5	0		976.5	0		976.5	0
		977.5	0		977.5	0		977.5	0		977.5	0		977.5	0
		978.5	0		978.5	0		978.5	0		978.5	0		978.5	0
		979.5	0		979.5	0		979.5	0		979.5	0		979.5	0
		980.5	0		980.5	0		980.5	0		980.5	0		980.5	0
		981.5	0		981.5	0		981.5	0		981.5	0		981.5	0
		982.5	0		982.5	0		982.5	0		982.5	0		982.5	0
		983.5	0		983.5	0		983.5	0		983.5	0		983.5	0
		984.5	0		984.5	0		984.5	0		984.5	0		984.5	0
		985.5	0		985.5	0		985.5	0		985.5	0		985.5	0
		986.5	0		986.5	0		986.5	0		986.5	0		986.5	0
		987.5	0		987.5	0		987.5	0		987.5	0		987.5	0
		988.5	0		988.5	0		988.5	0		988.5	0		988.5	0
		989.5	0		989.5	0		989.5	0		989.5	0		989.5	0
		990.5	0		990.5	0		990.5	0		990.5	0		990.5	0
		991.5	0		991.5	0		991.5	0		991.5	0		991.5	0
		992.5	0		992.5	0		992.5	0		992.5	0		992.5	0
		993.5	0		993.5	0		993.5	0		993.5	0		993.5	0
		994.5	0		994.5	0		994.5	0		994.5	0		994.5	0
		995.5	0		995.5	0		995.5	0		995.5	0		995.5	0
		996.5	0		996.5	0		996.5	0		996.5	0		996.5	0
		997.5	0		997.5	0		997.5	0		997.5	0		997.5	0
		998.5	0		998.5	0		998.5	0		998.5	0		998.5	0
		999.5	0		999.5	0		999.5	0		999.5	0		999.5	0

## Sheet: Fig.2c
	Fig. 2c	Diameter distribution of ONB and EBO
			Size distribution Intensity weighted (%)
		Particle diameter	ONB	EBO
		65.8594	0	0
		71.4157	3.62233	0
		77.4408	7.1278	0
		83.9741	9.83282	0.449192
		91.0587	11.7248	2.89938
		98.741	12.7985	5.1539
		107.071	13.057	7.13245
		116.105	12.5113	8.76216
		125.9	11.1804	9.97963
		136.521	9.09108	10.7325
		148.039	6.27683	10.9806
		160.529	2.77717	10.6969
		174.072	0	9.86733
		188.758	0	8.49106
		204.682	0	6.5796
		221.95	0	4.15591
		240.676	0	1.25287
		260.98	0	0

## Sheet: Fig.2d
	Fig. 2d	Zeta potential of ONB and EBO
		BSA	Exo	EBO	ONB	Dex
		-8.21	-11.49	-21.52	-40.02	-58.78
		-8.07	-13.61	-22.03	-40.15	-57.94
		-8.26	-12.53	-23.24	-37.69	-58.59

## Sheet: Fig.2g
	Fig. 2g	The browning intensity of early (A294) and late (A420) MRP
			BSA			Mix			ONB
		A294	1.48	1.45	1.47	1.68	1.7	1.67	2	1.82	1.86
		A420	0.02	0.01	0.03	0.1	0.11	0.08	0.25	0.19	0.2

## Sheet: Fig.2h
	Fig. 2h	Infrared spectra of BSA and ONB
		Transmittance (%)	Wavenumbers
			ONB	BSA
		4000.67	100	100
		3999.7	99.215	99.7273
		3998.74	99.214	99.7272
		3997.78	99.2129	99.7273
		3996.81	99.212	99.7276
		3995.85	99.2115	99.7282
		3994.88	99.2116	99.7289
		3993.92	99.2122	99.7297
		3992.96	99.2133	99.7305
		3991.99	99.2144	99.7309
		3991.03	99.2154	99.731
		3990.06	99.2159	99.7306
		3989.1	99.2158	99.7298
		3988.13	99.215	99.7287
		3987.17	99.2138	99.7275
		3986.21	99.2124	99.7264
		3985.24	99.2111	99.7253
		3984.28	99.2099	99.7245
		3983.31	99.209	99.7237
		3982.35	99.2083	99.7231
		3981.39	99.2077	99.7224
		3980.42	99.2071	99.7218
		3979.46	99.2064	99.7212
		3978.49	99.2058	99.7207
		3977.53	99.2054	99.7205
		3976.56	99.2052	99.7206
		3975.6	99.2054	99.721
		3974.64	99.2059	99.7217
		3973.67	99.2066	99.7224
		3972.71	99.2075	99.7232
		3971.74	99.2085	99.7239
		3970.78	99.2094	99.7246
		3969.81	99.2103	99.7254
		3968.85	99.2112	99.7263
		3967.89	99.2119	99.7272
		3966.92	99.2124	99.728
		3965.96	99.2125	99.7285
		3964.99	99.2121	99.7286
		3964.03	99.2113	99.7281
		3963.06	99.2101	99.7269
		3962.1	99.2088	99.7252
		3961.14	99.2078	99.7231
		3960.17	99.2072	99.7211
		3959.21	99.2074	99.7194
		3958.24	99.2083	99.718
		3957.28	99.2098	99.7172
		3956.31	99.2117	99.7167
		3955.35	99.2137	99.7167
		3954.39	99.2155	99.7168
		3953.42	99.2169	99.717
		3952.46	99.2177	99.7172
		3951.49	99.2181	99.7173
		3950.53	99.218	99.7174
		3949.56	99.2176	99.7173
		3948.6	99.2172	99.7171
		3947.64	99.2169	99.7168
		3946.67	99.2169	99.7164
		3945.71	99.2173	99.7162
		3944.74	99.2182	99.716
		3943.78	99.2197	99.7159
		3942.81	99.2214	99.7159
		3941.85	99.2233	99.7158
		3940.89	99.2251	99.7155
		3939.92	99.2266	99.715
		3938.96	99.2274	99.7144
		3937.99	99.2277	99.7136
		3937.03	99.2274	99.7127
		3936.07	99.2266	99.712
		3935.1	99.2255	99.7114
		3934.14	99.2245	99.7111
		3933.17	99.2238	99.7109
		3932.21	99.2235	99.7108
		3931.24	99.2238	99.7108
		3930.28	99.2247	99.7108
		3929.32	99.2262	99.7108
		3928.35	99.2282	99.7105
		3927.39	99.2305	99.7102
		3926.42	99.2329	99.7097
		3925.46	99.2352	99.709
		3924.49	99.2372	99.7084
		3923.53	99.2386	99.7079
		3922.57	99.2396	99.7077
		3921.6	99.2402	99.7079
		3920.64	99.2406	99.7085
		3919.67	99.2409	99.7094
		3918.71	99.2415	99.7104
		3917.74	99.2424	99.7112
		3916.78	99.2436	99.7117
		3915.82	99.2451	99.7119
		3914.85	99.2468	99.7118
		3913.89	99.2484	99.7116
		3912.92	99.2499	99.7115
		3911.96	99.2511	99.7118
		3910.99	99.2523	99.7124
		3910.03	99.2534	99.7133
		3909.07	99.2546	99.7142
		3908.1	99.256	99.715
		3907.14	99.2575	99.7156
		3906.17	99.259	99.7159
		3905.21	99.2605	99.716
		3904.24	99.2618	99.7162
		3903.28	99.263	99.7165
		3902.32	99.264	99.7171
		3901.35	99.2651	99.718
		3900.39	99.2662	99.7191
		3899.42	99.2674	99.7202
		3898.46	99.2686	99.7213
		3897.49	99.2699	99.7221
		3896.53	99.2711	99.7226
		3895.57	99.2721	99.7228
		3894.6	99.2729	99.7227
		3893.64	99.2736	99.7225
		3892.67	99.2741	99.7221
		3891.71	99.2745	99.7217
		3890.74	99.2748	99.7214
		3889.78	99.2751	99.7211
		3888.82	99.2754	99.721
		3887.85	99.2757	99.721
		3886.89	99.2761	99.7211
		3885.92	99.2766	99.7212
		3884.96	99.2774	99.7214
		3883.99	99.2784	99.7216
		3883.03	99.2797	99.7218
		3882.07	99.2812	99.7221
		3881.1	99.2827	99.7223
		3880.14	99.2842	99.7226
		3879.17	99.2855	99.7228
		3878.21	99.2867	99.723
		3877.25	99.2878	99.7231
		3876.28	99.2887	99.7231
		3875.32	99.2895	99.7232
		3874.35	99.2902	99.7233
		3873.39	99.2908	99.7236
		3872.42	99.2912	99.7241
		3871.46	99.2914	99.7248
		3870.5	99.2915	99.7257
		3869.53	99.2917	99.7265
		3868.57	99.2918	99.7273
		3867.6	99.2922	99.7278
		3866.64	99.2929	99.728
		3865.68	99.2937	99.7279
		3864.71	99.2948	99.7277
		3863.75	99.2959	99.7274
		3862.78	99.297	99.7271
		3861.82	99.2981	99.727
		3860.85	99.2989	99.727
		3859.89	99.2995	99.727
		3858.93	99.2996	99.727
		3857.96	99.2993	99.7268
		3857	99.2985	99.7265
		3856.03	99.2971	99.726
		3855.07	99.2954	99.7254
		3854.1	99.2936	99.7249
		3853.14	99.292	99.7245
		3852.18	99.2908	99.7243
		3851.21	99.2902	99.7242
		3850.25	99.2903	99.7241
		3849.28	99.291	99.7239
		3848.32	99.2923	99.7234
		3847.35	99.2938	99.7227
		3846.39	99.2953	99.7216
		3845.43	99.2967	99.7205
		3844.46	99.2976	99.7194
		3843.5	99.298	99.7184
		3842.53	99.2978	99.7178
		3841.57	99.2972	99.7176
		3840.6	99.2961	99.7178
		3839.64	99.2948	99.7184
		3838.68	99.2935	99.7195
		3837.71	99.2925	99.7209
		3836.75	99.2918	99.7225
		3835.78	99.2915	99.7242
		3834.82	99.2916	99.7258
		3833.85	99.2919	99.7272
		3832.89	99.2922	99.7281
		3831.93	99.2925	99.7286
		3830.96	99.2925	99.7286
		3830	99.2923	99.7283
		3829.03	99.2916	99.7277
		3828.07	99.2906	99.727
		3827.11	99.2893	99.7262
		3826.14	99.2875	99.7254
		3825.18	99.2854	99.7243
		3824.21	99.283	99.7231
		3823.25	99.2803	99.7216
		3822.28	99.2775	99.72
		3821.32	99.2746	99.7183
		3820.36	99.272	99.7165
		3819.39	99.2696	99.7149
		3818.43	99.2677	99.7134
		3817.46	99.2665	99.7122
		3816.5	99.2659	99.7114
		3815.53	99.2659	99.711
		3814.57	99.2665	99.7111
		3813.61	99.2673	99.7117
		3812.64	99.2681	99.7128
		3811.68	99.2684	99.7143
		3810.71	99.2682	99.7159
		3809.75	99.267	99.7176
		3808.78	99.2651	99.7189
		3807.82	99.2624	99.7199
		3806.86	99.2593	99.7204
		3805.89	99.2563	99.7204
		3804.93	99.2536	99.72
		3803.96	99.2516	99.7194
		3803	99.2503	99.7187
		3802.03	99.2499	99.718
		3801.07	99.2502	99.7173
		3800.11	99.251	99.7167
		3799.14	99.2519	99.7164
		3798.18	99.2527	99.7164
		3797.21	99.2531	99.7166
		3796.25	99.2529	99.7172
		3795.28	99.2521	99.7178
		3794.32	99.2506	99.7185
		3793.36	99.2486	99.7188
		3792.39	99.2465	99.7188
		3791.43	99.2445	99.7184
		3790.46	99.2428	99.7177
		3789.5	99.2415	99.7168
		3788.53	99.2407	99.7159
		3787.57	99.2402	99.7153
		3786.61	99.2397	99.7151
		3785.64	99.2391	99.7152
		3784.68	99.2381	99.7155
		3783.71	99.2366	99.7161
		3782.75	99.2347	99.7165
		3781.78	99.2325	99.7169
		3780.82	99.2299	99.717
		3779.86	99.2271	99.717
		3778.89	99.224	99.7167
		3777.93	99.2208	99.7163
		3776.96	99.2173	99.7158
		3776	99.2138	99.7152
		3775.03	99.2101	99.7145
		3774.07	99.2067	99.7138
		3773.11	99.2034	99.7131
		3772.14	99.2005	99.7125
		3771.18	99.1979	99.712
		3770.21	99.1958	99.7117
		3769.25	99.1938	99.7114
		3768.28	99.192	99.7112
		3767.32	99.19	99.7109
		3766.36	99.1879	99.7104
		3765.39	99.1854	99.7097
		3764.43	99.1826	99.7087
		3763.46	99.1795	99.7076
		3762.5	99.1762	99.7063
		3761.54	99.1727	99.7051
		3760.57	99.1692	99.704
		3759.61	99.1654	99.703
		3758.64	99.1613	99.702
		3757.68	99.157	99.701
		3756.72	99.1524	99.7
		3755.75	99.1477	99.6988
		3754.79	99.1432	99.6977
		3753.82	99.139	99.6967
		3752.86	99.1356	99.696
		3751.89	99.133	99.6956
		3750.93	99.1309	99.6955
		3749.97	99.1291	99.6955
		3749	99.1269	99.6953
		3748.04	99.1239	99.6948
		3747.07	99.1198	99.6938
		3746.11	99.1144	99.6926
		3745.14	99.1082	99.6912
		3744.18	99.1017	99.6901
		3743.22	99.0952	99.6893
		3742.25	99.0894	99.6891
		3741.29	99.0845	99.6894
		3740.32	99.0803	99.69
		3739.36	99.0768	99.6908
		3738.39	99.0735	99.6915
		3737.43	99.0701	99.6918
		3736.47	99.0663	99.6918
		3735.5	99.0621	99.6913
		3734.54	99.0575	99.6903
		3733.57	99.0525	99.6888
		3732.61	99.0471	99.6867
		3731.64	99.0415	99.6841
		3730.68	99.0356	99.6812
		3729.72	99.0296	99.6782
		3728.75	99.0234	99.6754
		3727.79	99.0171	99.6731
		3726.82	99.0107	99.6715
		3725.86	99.0042	99.6706
		3724.89	98.9975	99.6703
		3723.93	98.9908	99.6703
		3722.97	98.9838	99.6704
		3722	98.9767	99.6703
		3721.04	98.9693	99.6697
		3720.07	98.9617	99.6685
		3719.11	98.9538	99.6666
		3718.14	98.9454	99.6641
		3717.18	98.9365	99.6611
		3716.22	98.927	99.6579
		3715.25	98.9171	99.6548
		3714.29	98.9067	99.6522
		3713.32	98.8961	99.6503
		3712.36	98.8856	99.6492
		3711.39	98.8752	99.6488
		3710.43	98.8649	99.6488
		3709.47	98.8546	99.6488
		3708.5	98.8441	99.6483
		3707.54	98.833	99.6471
		3706.57	98.8209	99.6452
		3705.61	98.8075	99.6425
		3704.64	98.7927	99.6395
		3703.68	98.7763	99.6362
		3702.72	98.7582	99.6328
		3701.75	98.7386	99.6292
		3700.79	98.7177	99.6254
		3699.82	98.6958	99.6212
		3698.86	98.6733	99.6165
		3697.89	98.6505	99.6112
		3696.93	98.6278	99.6057
		3695.97	98.605	99.6002
		3695	98.5822	99.5947
		3694.04	98.5589	99.5894
		3693.07	98.5346	99.5841
		3692.11	98.5088	99.5786
		3691.15	98.4812	99.5727
		3690.18	98.4514	99.5663
		3689.22	98.4193	99.5591
		3688.25	98.385	99.5513
		3687.29	98.3486	99.543
		3686.32	98.3102	99.5342
		3685.36	98.27	99.5249
		3684.4	98.2278	99.5151
		3683.43	98.1835	99.5046
		3682.47	98.1372	99.4934
		3681.5	98.0888	99.4814
		3680.54	98.0382	99.4686
		3679.57	97.9856	99.4553
		3678.61	97.9309	99.4413
		3677.65	97.8744	99.427
		3676.68	97.8158	99.4124
		3675.72	97.7551	99.3976
		3674.75	97.6923	99.3827
		3673.79	97.6271	99.3679
		3672.82	97.5595	99.3532
		3671.86	97.4892	99.3388
		3670.9	97.4163	99.3248
		3669.93	97.3405	99.3111
		3668.97	97.2618	99.2977
		3668	97.1801	99.2845
		3667.04	97.0954	99.2712
		3666.07	97.0075	99.2574
		3665.11	96.9163	99.2429
		3664.15	96.8219	99.2276
		3663.18	96.724	99.2113
		3662.22	96.6227	99.194
		3661.25	96.5179	99.1758
		3660.29	96.4097	99.157
		3659.32	96.298	99.138
		3658.36	96.1829	99.1191
		3657.4	96.0644	99.1006
		3656.43	95.9425	99.0826
		3655.47	95.8173	99.0649
		3654.5	95.6889	99.0474
		3653.54	95.5572	99.0299
		3652.58	95.4224	99.012
		3651.61	95.2847	98.9935
		3650.65	95.1442	98.9745
		3649.68	95.0011	98.955
		3648.72	94.8554	98.935
		3647.75	94.707	98.9146
		3646.79	94.5561	98.8939
		3645.83	94.4023	98.8728
		3644.86	94.2457	98.8513
		3643.9	94.086	98.8293
		3642.93	93.9233	98.8069
		3641.97	93.7577	98.7842
		3641.01	93.5892	98.7614
		3640.04	93.418	98.7386
		3639.08	93.2445	98.7159
		3638.11	93.0688	98.6933
		3637.15	92.8912	98.6706
		3636.18	92.7119	98.6477
		3635.22	92.531	98.6247
		3634.26	92.3487	98.6015
		3633.29	92.1651	98.5783
		3632.33	91.9806	98.5551
		3631.36	91.7953	98.5319
		3630.4	91.6097	98.5088
		3629.43	91.4239	98.4856
		3628.47	91.2381	98.4622
		3627.51	91.0522	98.4385
		3626.54	90.8661	98.4144
		3625.58	90.6798	98.39
		3624.61	90.4931	98.3654
		3623.65	90.3059	98.3407
		3622.68	90.1184	98.3159
		3621.72	89.9309	98.291
		3620.76	89.7438	98.266
		3619.79	89.5575	98.2405
		3618.83	89.3723	98.2147
		3617.86	89.1887	98.1883
		3616.9	89.0066	98.1614
		3615.93	88.8263	98.1343
		3614.97	88.6477	98.1069
		3614.01	88.4711	98.0794
		3613.04	88.2964	98.0519
		3612.08	88.1237	98.0243
		3611.11	87.953	97.9966
		3610.15	87.7842	97.9687
		3609.18	87.6172	97.9406
		3608.22	87.4518	97.9123
		3607.26	87.2879	97.884
		3606.29	87.1255	97.8558
		3605.33	86.9645	97.8277
		3604.36	86.8053	97.7998
		3603.4	86.6481	97.7721
		3602.43	86.4933	97.7445
		3601.47	86.3412	97.7168
		3600.51	86.1921	97.689
		3599.54	86.0463	97.6611
		3598.58	85.9038	97.633
		3597.61	85.7646	97.6047
		3596.65	85.6285	97.5761
		3595.68	85.4951	97.5471
		3594.72	85.3639	97.5177
		3593.76	85.2346	97.4876
		3592.79	85.1068	97.4567
		3591.83	84.9804	97.425
		3590.86	84.8555	97.3924
		3589.9	84.7323	97.3592
		3588.93	84.6112	97.3255
		3587.97	84.4925	97.2916
		3587.01	84.3764	97.2574
		3586.04	84.2631	97.2233
		3585.08	84.1526	97.1892
		3584.11	84.0448	97.155
		3583.15	83.9397	97.1207
		3582.18	83.8371	97.0862
		3581.22	83.7371	97.0515
		3580.26	83.6395	97.0167
		3579.29	83.5443	96.9818
		3578.33	83.451	96.947
		3577.36	83.3594	96.9123
		3576.4	83.2694	96.8778
		3575.44	83.1805	96.8435
		3574.47	83.0926	96.8091
		3573.51	83.0059	96.7745
		3572.54	82.9202	96.7395
		3571.58	82.8357	96.7041
		3570.61	82.7524	96.668
		3569.65	82.6704	96.6314
		3568.69	82.5896	96.5944
		3567.72	82.51	96.5571
		3566.76	82.4314	96.5197
		3565.79	82.3539	96.4822
		3564.83	82.2772	96.4446
		3563.86	82.2013	96.4072
		3562.9	82.1262	96.3698
		3561.94	82.0517	96.3326
		3560.97	81.9779	96.2957
		3560.01	81.9045	96.2592
		3559.04	81.8316	96.2228
		3558.08	81.7591	96.1866
		3557.11	81.687	96.1502
		3556.15	81.6154	96.1135
		3555.19	81.5444	96.0762
		3554.22	81.4742	96.0382
		3553.26	81.4048	95.9996
		3552.29	81.3366	95.9606
		3551.33	81.2695	95.9213
		3550.36	81.2035	95.8821
		3549.4	81.1385	95.8431
		3548.44	81.0741	95.8042
		3547.47	81.0102	95.7656
		3546.51	80.9464	95.7272
		3545.54	80.8824	95.6887
		3544.58	80.8182	95.6503
		3543.61	80.7538	95.612
		3542.65	80.6893	95.5738
		3541.69	80.6249	95.5358
		3540.72	80.5609	95.498
		3539.76	80.4974	95.4605
		3538.79	80.4345	95.4231
		3537.83	80.372	95.3858
		3536.87	80.3101	95.3485
		3535.9	80.2487	95.3113
		3534.94	80.1878	95.2741
		3533.97	80.1274	95.2371
		3533.01	80.0674	95.2002
		3532.04	80.0078	95.1636
		3531.08	79.9485	95.1272
		3530.12	79.8896	95.0911
		3529.15	79.8309	95.055
		3528.19	79.7725	95.019
		3527.22	79.7145	94.983
		3526.26	79.6572	94.9471
		3525.3	79.6008	94.9112
		3524.33	79.5454	94.8757
		3523.37	79.4914	94.8405
		3522.4	79.4387	94.8059
		3521.44	79.3872	94.772
		3520.47	79.3369	94.7387
		3519.51	79.2874	94.7059
		3518.55	79.2385	94.6734
		3517.58	79.1899	94.6407
		3516.62	79.1414	94.6078
		3515.65	79.093	94.5745
		3514.69	79.0446	94.5407
		3513.72	78.9965	94.5066
		3512.76	78.9488	94.4723
		3511.8	78.9018	94.438
		3510.83	78.8558	94.404
		3509.87	78.8109	94.3705
		3508.9	78.7673	94.3376
		3507.94	78.7251	94.3053
		3506.97	78.6844	94.2739
		3506.01	78.6451	94.2433
		3505.05	78.6072	94.2136
		3504.08	78.5706	94.1846
		3503.12	78.5352	94.1562
		3502.15	78.5007	94.1281
		3501.19	78.467	94.1
		3500.22	78.4337	94.0717
		3499.26	78.4009	94.043
		3498.3	78.3685	94.0141
		3497.33	78.3365	93.985
		3496.37	78.3052	93.9559
		3495.4	78.2747	93.9272
		3494.44	78.2454	93.899
		3493.47	78.2172	93.8713
		3492.51	78.1904	93.8442
		3491.55	78.1647	93.8175
		3490.58	78.1403	93.7911
		3489.62	78.1168	93.7649
		3488.65	78.0943	93.7388
		3487.69	78.0725	93.7127
		3486.72	78.0515	93.6866
		3485.76	78.0313	93.6606
		3484.8	78.0122	93.6348
		3483.83	77.9941	93.6093
		3482.87	77.9772	93.5841
		3481.9	77.9616	93.5591
		3480.94	77.9469	93.5345
		3479.97	77.9331	93.5099
		3479.01	77.9201	93.4854
		3478.05	77.9078	93.4609
		3477.08	77.8964	93.4364
		3476.12	77.8862	93.4121
		3475.15	77.8774	93.3883
		3474.19	77.8704	93.3651
		3473.22	77.8652	93.3426
		3472.26	77.8616	93.3209
		3471.3	77.8593	93.2996
		3470.33	77.8576	93.2786
		3469.37	77.8563	93.2574
		3468.4	77.8548	93.2359
		3467.44	77.8531	93.2139
		3466.48	77.8514	93.1914
		3465.51	77.85	93.1687
		3464.55	77.8492	93.146
		3463.58	77.8493	93.1236
		3462.62	77.8506	93.1017
		3461.65	77.8533	93.0803
		3460.69	77.8575	93.0594
		3459.73	77.8633	93.0389
		3458.76	77.8708	93.0185
		3457.8	77.8798	92.998
		3456.83	77.8902	92.9772
		3455.87	77.9017	92.9562
		3454.91	77.914	92.9349
		3453.94	77.9268	92.9136
		3452.98	77.9399	92.8924
		3452.01	77.953	92.8715
		3451.05	77.9664	92.8513
		3450.08	77.9799	92.8315
		3449.12	77.9939	92.8122
		3448.16	78.0083	92.793
		3447.19	78.0233	92.7737
		3446.23	78.0389	92.7539
		3445.26	78.0552	92.7336
		3444.3	78.072	92.7126
		3443.33	78.0895	92.6911
		3442.37	78.1077	92.6691
		3441.41	78.1266	92.6468
		3440.44	78.1461	92.6244
		3439.48	78.1661	92.6017
		3438.51	78.1862	92.5789
		3437.55	78.2065	92.5558
		3436.58	78.2267	92.5326
		3435.62	78.2469	92.5092
		3434.66	78.2672	92.4858
		3433.69	78.2875	92.4623
		3432.73	78.3079	92.4389
		3431.76	78.3284	92.4153
		3430.8	78.349	92.3912
		3429.83	78.3698	92.3667
		3428.87	78.3907	92.3414
		3427.91	78.412	92.3153
		3426.94	78.434	92.2884
		3425.98	78.4567	92.2611
		3425.01	78.4801	92.2335
		3424.05	78.504	92.2059
		3423.08	78.5281	92.1783
		3422.12	78.5521	92.1509
		3421.16	78.5756	92.1236
		3420.19	78.5986	92.0963
		3419.23	78.6211	92.0689
		3418.26	78.6432	92.0413
		3417.3	78.6652	92.0133
		3416.33	78.6872	91.9849
		3415.37	78.7094	91.956
		3414.41	78.7319	91.9266
		3413.44	78.7545	91.8965
		3412.48	78.7772	91.8659
		3411.51	78.8	91.8347
		3410.55	78.8227	91.803
		3409.59	78.8454	91.7709
		3408.62	78.8678	91.7384
		3407.66	78.8898	91.7055
		3406.69	78.9111	91.6723
		3405.73	78.9317	91.6388
		3404.76	78.9513	91.6047
		3403.8	78.97	91.5702
		3402.84	78.9879	91.5351
		3401.87	79.0051	91.4992
		3400.91	79.022	91.4627
		3399.94	79.0387	91.4254
		3398.98	79.0553	91.3874
		3398.01	79.0719	91.3487
		3397.05	79.0883	91.3092
		3396.09	79.1044	91.269
		3395.12	79.1199	91.2278
		3394.16	79.1345	91.1856
		3393.19	79.1482	91.1422
		3392.23	79.1606	91.0977
		3391.26	79.1719	91.052
		3390.3	79.1821	91.0055
		3389.34	79.1913	90.9581
		3388.37	79.1997	90.91
		3387.41	79.2073	90.8614
		3386.44	79.2143	90.812
		3385.48	79.2204	90.7618
		3384.51	79.2257	90.7105
		3383.55	79.23	90.6578
		3382.59	79.2332	90.6038
		3381.62	79.2352	90.5483
		3380.66	79.2359	90.4914
		3379.69	79.2355	90.4332
		3378.73	79.2341	90.3739
		3377.76	79.2319	90.3139
		3376.8	79.2289	90.2534
		3375.84	79.2252	90.1928
		3374.87	79.221	90.1322
		3373.91	79.2161	90.0717
		3372.94	79.2104	90.011
		3371.98	79.2039	89.9501
		3371.01	79.1964	89.8885
		3370.05	79.1877	89.826
		3369.09	79.178	89.7625
		3368.12	79.1674	89.6979
		3367.16	79.156	89.6325
		3366.19	79.144	89.5668
		3365.23	79.1316	89.501
		3364.26	79.119	89.4355
		3363.3	79.106	89.3706
		3362.34	79.0927	89.3062
		3361.37	79.0791	89.2424
		3360.41	79.0651	89.1791
		3359.44	79.0509	89.1161
		3358.48	79.0368	89.0534
		3357.51	79.0227	88.9909
		3356.55	79.0088	88.9284
		3355.59	78.9948	88.8657
		3354.62	78.9806	88.8027
		3353.66	78.9657	88.7393
		3352.69	78.9502	88.6754
		3351.73	78.9338	88.6111
		3350.77	78.9168	88.5467
		3349.8	78.8995	88.4824
		3348.84	78.882	88.4185
		3347.87	78.8644	88.3549
		3346.91	78.8466	88.2917
		3345.94	78.8282	88.2287
		3344.98	78.8087	88.1657
		3344.02	78.7878	88.1024
		3343.05	78.765	88.0385
		3342.09	78.7404	87.974
		3341.12	78.7141	87.9086
		3340.16	78.6863	87.8424
		3339.2	78.6573	87.7754
		3338.23	78.6274	87.7075
		3337.27	78.5968	87.6391
		3336.3	78.5657	87.5702
		3335.34	78.534	87.5011
		3334.37	78.5016	87.4319
		3333.41	78.4683	87.3625
		3332.45	78.4339	87.293
		3331.48	78.3982	87.223
		3330.52	78.3611	87.1524
		3329.55	78.3223	87.081
		3328.59	78.2819	87.0089
		3327.62	78.2402	86.9362
		3326.66	78.1974	86.8634
		3325.7	78.1538	86.7909
		3324.73	78.1095	86.7189
		3323.77	78.0647	86.6476
		3322.8	78.0194	86.577
		3321.84	77.9737	86.507
		3320.87	77.9274	86.4375
		3319.91	77.8807	86.3686
		3318.95	77.8339	86.3003
		3317.98	77.7873	86.2327
		3317.02	77.7413	86.1662
		3316.05	77.6959	86.1009
		3315.09	77.6515	86.0369
		3314.12	77.6081	85.9742
		3313.16	77.5656	85.9131
		3312.2	77.524	85.8534
		3311.23	77.4833	85.7955
		3310.27	77.4437	85.7394
		3309.3	77.4054	85.6853
		3308.34	77.3685	85.6336
		3307.38	77.3334	85.5844
		3306.41	77.3001	85.538
		3305.45	77.269	85.4947
		3304.48	77.2401	85.4548
		3303.52	77.2141	85.4187
		3302.55	77.1911	85.3866
		3301.59	77.1715	85.3588
		3300.62	77.1557	85.3353
		3299.66	77.1439	85.3162
		3298.7	77.1361	85.3013
		3297.73	77.1323	85.2904
		3296.77	77.1323	85.2833
		3295.8	77.1362	85.2801
		3294.84	77.1438	85.2808
		3293.88	77.1554	85.2856
		3292.91	77.171	85.2947
		3291.95	77.191	85.3084
		3290.98	77.2156	85.3269
		3290.02	77.2452	85.3504
		3289.05	77.2798	85.3788
		3288.09	77.3196	85.4121
		3287.12	77.3648	85.4502
		3286.16	77.4153	85.4929
		3285.2	77.4711	85.5401
		3284.23	77.5319	85.5916
		3283.27	77.5974	85.6472
		3282.3	77.6673	85.707
		3281.34	77.7413	85.7707
		3280.38	77.819	85.8384
		3279.41	77.9004	85.91
		3278.45	77.9854	85.9854
		3277.48	78.074	86.0646
		3276.52	78.1664	86.1472
		3275.55	78.2629	86.2332
		3274.59	78.3635	86.3222
		3273.63	78.4682	86.4139
		3272.66	78.577	86.5082
		3271.7	78.6895	86.6046
		3270.73	78.8055	86.7029
		3269.77	78.9244	86.8028
		3268.8	79.0457	86.9041
		3267.84	79.1691	87.0066
		3266.88	79.294	87.1101
		3265.91	79.4201	87.2143
		3264.95	79.5471	87.3192
		3263.98	79.6747	87.4245
		3263.02	79.8029	87.5302
		3262.05	79.9314	87.6358
		3261.09	80.0602	87.7412
		3260.13	80.189	87.8463
		3259.16	80.3179	87.9509
		3258.2	80.4469	88.0551
		3257.23	80.5759	88.1588
		3256.27	80.705	88.262
		3255.3	80.8342	88.3644
		3254.34	80.9633	88.4659
		3253.38	81.0921	88.5659
		3252.41	81.2201	88.664
		3251.45	81.3467	88.7598
		3250.48	81.4715	88.8531
		3249.52	81.594	88.9437
		3248.55	81.7139	89.0318
		3247.59	81.8313	89.1175
		3246.63	81.9463	89.2011
		3245.66	82.0592	89.2828
		3244.7	82.1702	89.3625
		3243.73	82.2796	89.4403
		3242.77	82.3873	89.516
		3241.8	82.4933	89.5894
		3240.84	82.5974	89.6603
		3239.88	82.6993	89.7286
		3238.91	82.7987	89.7941
		3237.95	82.8954	89.8567
		3236.98	82.9893	89.9163
		3236.02	83.0802	89.9727
		3235.06	83.1681	90.0261
		3234.09	83.2531	90.0765
		3233.13	83.3352	90.1243
		3232.16	83.4147	90.1699
		3231.2	83.4919	90.2137
		3230.24	83.5671	90.2561
		3229.27	83.6407	90.2974
		3228.31	83.7129	90.3376
		3227.34	83.784	90.3768
		3226.38	83.854	90.4146
		3225.41	83.923	90.451
		3224.45	83.991	90.4858
		3223.49	84.0578	90.5191
		3222.52	84.1234	90.551
		3221.56	84.1877	90.5815
		3220.59	84.2508	90.611
		3219.63	84.3128	90.6395
		3218.66	84.3736	90.667
		3217.7	84.4334	90.6936
		3216.74	84.4925	90.7191
		3215.77	84.5508	90.7438
		3214.81	84.6086	90.7679
		3213.84	84.666	90.7919
		3212.88	84.7233	90.8159
		3211.91	84.7805	90.8405
		3210.95	84.8378	90.8657
		3209.99	84.8952	90.8915
		3209.02	84.9528	90.9175
		3208.06	85.0103	90.9434
		3207.09	85.0678	90.9689
		3206.13	85.1252	90.9938
		3205.16	85.1823	91.0183
		3204.2	85.2392	91.0424
		3203.24	85.2958	91.0665
		3202.27	85.352	91.0908
		3201.31	85.4079	91.1155
		3200.34	85.4635	91.1407
		3199.38	85.5191	91.1662
		3198.41	85.5747	91.1919
		3197.45	85.6305	91.2175
		3196.49	85.6866	91.2432
		3195.52	85.7431	91.269
		3194.56	85.8001	91.295
		3193.59	85.8576	91.3214
		3192.63	85.9157	91.3485
		3191.66	85.9744	91.3765
		3190.7	86.0338	91.4055
		3189.74	86.0941	91.4355
		3188.77	86.155	91.4666
		3187.81	86.2164	91.4985
		3186.84	86.2782	91.5311
		3185.88	86.3399	91.5642
		3184.91	86.4013	91.5977
		3183.95	86.4623	91.6313
		3182.99	86.5228	91.6651
		3182.02	86.5828	91.6989
		3181.06	86.6425	91.7329
		3180.09	86.7023	91.767
		3179.13	86.7621	91.8014
		3178.16	86.8222	91.8358
		3177.2	86.8825	91.8703
		3176.24	86.9433	91.9049
		3175.27	87.0045	91.9397
		3174.31	87.0661	91.9745
		3173.34	87.1282	92.0095
		3172.38	87.1907	92.0447
		3171.41	87.2534	92.0801
		3170.45	87.3159	92.1155
		3169.49	87.3779	92.1509
		3168.52	87.4389	92.1859
		3167.56	87.4989	92.2207
		3166.59	87.5576	92.2552
		3165.63	87.6154	92.2896
		3164.67	87.6726	92.3239
		3163.7	87.7296	92.3585
		3162.74	87.7869	92.3932
		3161.77	87.8446	92.4278
		3160.81	87.9028	92.4623
		3159.84	87.9612	92.4963
		3158.88	88.0195	92.5295
		3157.92	88.0774	92.562
		3156.95	88.1345	92.5939
		3155.99	88.1906	92.6253
		3155.02	88.2457	92.6564
		3154.06	88.2997	92.6875
		3153.09	88.3529	92.7185
		3152.13	88.4054	92.7496
		3151.17	88.4575	92.7805
		3150.2	88.5095	92.8112
		3149.24	88.5613	92.8415
		3148.27	88.613	92.8714
		3147.31	88.6645	92.9006
		3146.34	88.7155	92.9294
		3145.38	88.7658	92.9575
		3144.42	88.8151	92.985
		3143.45	88.8632	93.0118
		3142.49	88.9099	93.0379
		3141.52	88.9553	93.0634
		3140.56	88.9994	93.0883
		3139.59	89.0424	93.1127
		3138.63	89.0845	93.1369
		3137.67	89.1261	93.1609
		3136.7	89.1674	93.185
		3135.74	89.2087	93.2091
		3134.77	89.2502	93.2332
		3133.81	89.292	93.2571
		3132.84	89.3339	93.2807
		3131.88	89.3757	93.3038
		3130.92	89.417	93.3261
		3129.95	89.4575	93.3476
		3128.99	89.4969	93.3682
		3128.02	89.535	93.3881
		3127.06	89.5717	93.4072
		3126.1	89.607	93.4258
		3125.13	89.6411	93.444
		3124.17	89.6741	93.4616
		3123.2	89.706	93.4787
		3122.24	89.737	93.495
		3121.27	89.7672	93.5106
		3120.31	89.7966	93.5255
		3119.35	89.8254	93.5399
		3118.38	89.8537	93.5537
		3117.42	89.8816	93.5673
		3116.45	89.9094	93.5807
		3115.49	89.9368	93.5939
		3114.53	89.9636	93.6067
		3113.56	89.9896	93.6189
		3112.6	90.0144	93.6301
		3111.63	90.0378	93.6403
		3110.67	90.0596	93.6493
		3109.7	90.0798	93.6572
		3108.74	90.0987	93.6641
		3107.78	90.1164	93.6702
		3106.81	90.1333	93.6757
		3105.85	90.1495	93.6807
		3104.88	90.1652	93.6852
		3103.92	90.1803	93.6893
		3102.95	90.1947	93.693
		3101.99	90.2083	93.6961
		3101.03	90.221	93.6987
		3100.06	90.2326	93.7004
		3099.1	90.2431	93.7013
		3098.13	90.2526	93.701
		3097.17	90.261	93.6993
		3096.2	90.2684	93.6961
		3095.24	90.2749	93.6914
		3094.28	90.2804	93.6852
		3093.31	90.2852	93.6779
		3092.35	90.2891	93.6698
		3091.38	90.2924	93.6612
		3090.42	90.2951	93.6525
		3089.45	90.2975	93.6441
		3088.49	90.2995	93.6362
		3087.53	90.3013	93.6287
		3086.56	90.3031	93.6217
		3085.6	90.3049	93.615
		3084.63	90.3068	93.6086
		3083.67	90.3089	93.6022
		3082.7	90.3112	93.5958
		3081.74	90.3138	93.5893
		3080.78	90.3165	93.5827
		3079.81	90.3193	93.5757
		3078.85	90.3219	93.5684
		3077.88	90.3242	93.5608
		3076.92	90.326	93.5528
		3075.95	90.3272	93.5446
		3074.99	90.3279	93.5362
		3074.03	90.3284	93.5278
		3073.06	90.3289	93.5197
		3072.1	90.3297	93.512
		3071.13	90.3311	93.5049
		3070.17	90.3334	93.4983
		3069.2	90.3365	93.4923
		3068.24	90.3406	93.4868
		3067.28	90.3459	93.4821
		3066.31	90.3525	93.4782
		3065.35	90.3606	93.4755
		3064.38	90.3707	93.4744
		3063.42	90.3828	93.4751
		3062.45	90.3973	93.4778
		3061.49	90.414	93.4825
		3060.53	90.4327	93.4893
		3059.56	90.453	93.4978
		3058.6	90.4746	93.5079
		3057.63	90.4969	93.5193
		3056.67	90.5199	93.532
		3055.7	90.5433	93.5457
		3054.74	90.5673	93.5604
		3053.78	90.592	93.576
		3052.81	90.6175	93.5923
		3051.85	90.644	93.609
		3050.88	90.6714	93.6262
		3049.92	90.6995	93.6436
		3048.96	90.728	93.6612
		3047.99	90.7567	93.6788
		3047.03	90.7854	93.6965
		3046.06	90.8137	93.7142
		3045.1	90.8417	93.7318
		3044.14	90.8692	93.7493
		3043.17	90.8964	93.7667
		3042.21	90.9232	93.7841
		3041.24	90.9498	93.8015
		3040.28	90.9763	93.819
		3039.31	91.0029	93.8367
		3038.35	91.0296	93.8543
		3037.39	91.0563	93.872
		3036.42	91.0829	93.8894
		3035.46	91.1094	93.9063
		3034.49	91.1357	93.923
		3033.53	91.1617	93.9394
		3032.56	91.1875	93.956
		3031.6	91.2135	93.9734
		3030.64	91.24	93.9921
		3029.67	91.2677	94.0129
		3028.71	91.2968	94.0359
		3027.74	91.3277	94.0615
		3026.78	91.3605	94.0892
		3025.81	91.3949	94.1188
		3024.85	91.4306	94.1496
		3023.89	91.467	94.181
		3022.92	91.5037	94.2125
		3021.96	91.5402	94.2436
		3020.99	91.5761	94.2739
		3020.03	91.6113	94.3033
		3019.06	91.6453	94.3317
		3018.1	91.6781	94.3589
		3017.14	91.7093	94.3851
		3016.17	91.7386	94.41
		3015.21	91.7657	94.4339
		3014.24	91.7905	94.4565
		3013.28	91.8129	94.4781
		3012.31	91.8329	94.4985
		3011.35	91.8507	94.5177
		3010.39	91.8663	94.5357
		3009.42	91.8799	94.5523
		3008.46	91.8915	94.5674
		3007.49	91.901	94.581
		3006.53	91.9085	94.5927
		3005.56	91.9137	94.6026
		3004.6	91.9166	94.6105
		3003.64	91.9171	94.6163
		3002.67	91.9148	94.62
		3001.71	91.9096	94.6215
		3000.74	91.901	94.6206
		2999.78	91.8888	94.6173
		2998.82	91.8726	94.6112
		2997.85	91.8521	94.6022
		2996.89	91.8273	94.59
		2995.92	91.7981	94.5744
		2994.96	91.7647	94.5554
		2993.99	91.7272	94.5328
		2993.03	91.6858	94.5067
		2992.07	91.6406	94.477
		2991.1	91.5919	94.4437
		2990.14	91.5397	94.4069
		2989.17	91.4841	94.3668
		2988.21	91.4253	94.3233
		2987.24	91.3632	94.2768
		2986.28	91.298	94.2275
		2985.32	91.2298	94.1757
		2984.35	91.1588	94.1216
		2983.39	91.0852	94.0656
		2982.42	91.0091	94.0077
		2981.46	90.9307	93.9478
		2980.49	90.8498	93.8859
		2979.53	90.7666	93.8216
		2978.57	90.6807	93.7547
		2977.6	90.592	93.6851
		2976.64	90.5005	93.6128
		2975.67	90.4059	93.5381
		2974.71	90.3083	93.4611
		2973.74	90.2078	93.3822
		2972.78	90.1048	93.3018
		2971.82	89.9996	93.2202
		2970.85	89.8927	93.1377
		2969.89	89.7849	93.0547
		2968.92	89.6771	92.9719
		2967.96	89.5705	92.8903
		2966.99	89.4663	92.8111
		2966.03	89.3663	92.7359
		2965.07	89.2719	92.6664
		2964.1	89.185	92.6044
		2963.14	89.1072	92.5515
		2962.17	89.04	92.5089
		2961.21	88.9848	92.4777
		2960.24	88.9427	92.459
		2959.28	88.9146	92.4531
		2958.32	88.901	92.4603
		2957.35	88.9017	92.4804
		2956.39	88.9163	92.5125
		2955.42	88.9434	92.5553
		2954.46	88.9814	92.6066
		2953.49	89.0281	92.6641
		2952.53	89.0811	92.7251
		2951.57	89.1378	92.7867
		2950.6	89.1959	92.8465
		2949.64	89.2531	92.9023
		2948.67	89.3076	92.9523
		2947.71	89.3578	92.995
		2946.74	89.4025	93.0294
		2945.78	89.441	93.0547
		2944.82	89.473	93.0709
		2943.85	89.4989	93.078
		2942.89	89.5196	93.0768
		2941.92	89.5362	93.0685
		2940.96	89.5507	93.0548
		2940	89.5649	93.0378
		2939.03	89.5808	93.0195
		2938.07	89.6003	93.0023
		2937.1	89.6249	92.9878
		2936.14	89.6557	92.9776
		2935.17	89.6934	92.973
		2934.21	89.7382	92.9746
		2933.25	89.7899	92.9827
		2932.28	89.848	92.9973
		2931.32	89.9119	93.018
		2930.35	89.9809	93.0445
		2929.39	90.0541	93.076
		2928.43	90.1309	93.1119
		2927.46	90.2104	93.1516
		2926.5	90.2917	93.1943
		2925.53	90.3739	93.2393
		2924.57	90.4559	93.2858
		2923.6	90.5367	93.3332
		2922.64	90.6156	93.3812
		2921.68	90.6925	93.4295
		2920.71	90.7677	93.4787
		2919.75	90.8422	93.5294
		2918.78	90.9175	93.5829
		2917.82	90.995	93.6404
		2916.85	91.0762	93.703
		2915.89	91.1618	93.7712
		2914.93	91.252	93.8452
		2913.96	91.3459	93.9239
		2913	91.4421	94.0061
		2912.03	91.5388	94.0899
		2911.07	91.6341	94.1734
		2910.1	91.7265	94.2551
		2909.14	91.8147	94.3336
		2908.18	91.898	94.4081
		2907.21	91.9762	94.4782
		2906.25	92.0495	94.5441
		2905.28	92.1182	94.6058
		2904.32	92.1829	94.6638
		2903.35	92.2441	94.7186
		2902.39	92.3023	94.7705
		2901.43	92.358	94.82
		2900.46	92.4116	94.8675
		2899.5	92.4634	94.9132
		2898.53	92.514	94.9573
		2897.57	92.5637	94.9999
		2896.6	92.6127	95.0408
		2895.64	92.6609	95.0797
		2894.68	92.7082	95.1163
		2893.71	92.7542	95.1502
		2892.75	92.7981	95.1807
		2891.78	92.8394	95.2074
		2890.82	92.8774	95.2298
		2889.85	92.9113	95.2476
		2888.89	92.9409	95.2605
		2887.93	92.9656	95.2682
		2886.96	92.9854	95.2706
		2886	93.0001	95.2677
		2885.03	93.0096	95.2592
		2884.07	93.014	95.2455
		2883.11	93.0134	95.2265
		2882.14	93.0082	95.2028
		2881.18	92.999	95.1751
		2880.21	92.9866	95.1443
		2879.25	92.9722	95.1116
		2878.28	92.9572	95.0787
		2877.32	92.9433	95.0471
		2876.36	92.9319	95.0185
		2875.39	92.9251	94.9949
		2874.43	92.9245	94.978
		2873.46	92.932	94.9693
		2872.5	92.9489	94.9703
		2871.53	92.9766	94.9819
		2870.57	93.0156	95.0045
		2869.61	93.0664	95.038
		2868.64	93.1281	95.0816
		2867.68	93.1996	95.1339
		2866.71	93.2791	95.1929
		2865.75	93.3641	95.2561
		2864.78	93.4521	95.3212
		2863.82	93.5408	95.3859
		2862.86	93.6278	95.4484
		2861.89	93.7113	95.5072
		2860.93	93.7902	95.5617
		2859.96	93.8635	95.6116
		2859	93.931	95.6572
		2858.03	93.9926	95.6991
		2857.07	94.0483	95.7377
		2856.11	94.0985	95.7737
		2855.14	94.1438	95.8075
		2854.18	94.1848	95.8399
		2853.21	94.2228	95.8715
		2852.25	94.2591	95.9033
		2851.28	94.2955	95.9365
		2850.32	94.3336	95.9722
		2849.36	94.3749	96.0114
		2848.39	94.4199	96.0547
		2847.43	94.4688	96.102
		2846.46	94.5206	96.1524
		2845.5	94.5738	96.2045
		2844.53	94.6264	96.2564
		2843.57	94.6767	96.3063
		2842.61	94.7232	96.3526
		2841.64	94.765	96.3944
		2840.68	94.802	96.4314
		2839.71	94.8344	96.4637
		2838.75	94.863	96.4921
		2837.78	94.8886	96.5172
		2836.82	94.9119	96.5397
		2835.86	94.9337	96.5603
		2834.89	94.9543	96.5794
		2833.93	94.9741	96.597
		2832.96	94.9934	96.6135
		2832	95.012	96.6288
		2831.03	95.0301	96.643
		2830.07	95.0476	96.6561
		2829.11	95.0644	96.6682
		2828.14	95.0806	96.6793
		2827.18	95.0961	96.6896
		2826.21	95.111	96.6993
		2825.25	95.1256	96.7086
		2824.29	95.1402	96.7178
		2823.32	95.1549	96.7273
		2822.36	95.1698	96.7372
		2821.39	95.1852	96.7477
		2820.43	95.201	96.7589
		2819.46	95.2172	96.7706
		2818.5	95.2336	96.7829
		2817.54	95.2502	96.7955
		2816.57	95.2669	96.8083
		2815.61	95.2834	96.8211
		2814.64	95.2998	96.8339
		2813.68	95.3159	96.8465
		2812.72	95.3318	96.8589
		2811.75	95.3475	96.8714
		2810.79	95.3633	96.8838
		2809.82	95.3793	96.8965
		2808.86	95.3957	96.9092
		2807.89	95.4124	96.9221
		2806.93	95.4295	96.935
		2805.97	95.4466	96.9476
		2805	95.4636	96.9597
		2804.04	95.4802	96.9715
		2803.07	95.4964	96.983
		2802.11	95.5123	96.9943
		2801.14	95.5281	97.0058
		2800.18	95.5441	97.0178
		2799.22	95.5605	97.0302
		2798.25	95.5774	97.0431
		2797.29	95.5947	97.0564
		2796.32	95.6123	97.0697
		2795.36	95.63	97.0828
		2794.39	95.6475	97.0957
		2793.43	95.6645	97.1084
		2792.47	95.6809	97.1207
		2791.5	95.6966	97.1327
		2790.54	95.7117	97.1446
		2789.57	95.7264	97.1564
		2788.61	95.7408	97.1681
		2787.64	95.7553	97.1798
		2786.68	95.7701	97.1915
		2785.72	95.7853	97.2032
		2784.75	95.801	97.215
		2783.79	95.817	97.2266
		2782.82	95.8331	97.2381
		2781.86	95.8491	97.2491
		2780.89	95.8648	97.2599
		2779.93	95.8799	97.2702
		2778.97	95.8945	97.2805
		2778	95.9086	97.2909
		2777.04	95.9225	97.3016
		2776.07	95.9361	97.3129
		2775.11	95.9495	97.3246
		2774.14	95.9628	97.3367
		2773.18	95.9761	97.3487
		2772.22	95.9893	97.3606
		2771.25	96.0024	97.372
		2770.29	96.0154	97.3828
		2769.32	96.0283	97.3929
		2768.36	96.0411	97.4026
		2767.39	96.0539	97.4118
		2766.43	96.0666	97.4208
		2765.47	96.0793	97.4297
		2764.5	96.0919	97.4387
		2763.54	96.1046	97.4478
		2762.57	96.1173	97.4574
		2761.61	96.1302	97.4675
		2760.64	96.1432	97.4781
		2759.68	96.1564	97.4891
		2758.72	96.1697	97.5005
		2757.75	96.183	97.5118
		2756.79	96.1962	97.5231
		2755.82	96.2093	97.5341
		2754.86	96.2223	97.5448
		2753.9	96.2351	97.5552
		2752.93	96.2478	97.5655
		2751.97	96.2605	97.5757
		2751	96.2731	97.586
		2750.04	96.2855	97.5962
		2749.07	96.2978	97.6064
		2748.11	96.3098	97.6165
		2747.15	96.3215	97.6262
		2746.18	96.3331	97.6357
		2745.22	96.3445	97.6449
		2744.25	96.3559	97.6539
		2743.29	96.3673	97.6627
		2742.32	96.3788	97.6715
		2741.36	96.3904	97.6804
		2740.4	96.4022	97.6896
		2739.43	96.4142	97.6992
		2738.47	96.4264	97.7091
		2737.5	96.4388	97.7194
		2736.54	96.4514	97.73
		2735.57	96.4643	97.7407
		2734.61	96.4775	97.7514
		2733.65	96.491	97.762
		2732.68	96.5046	97.7725
		2731.72	96.5182	97.7828
		2730.75	96.5317	97.7929
		2729.79	96.5447	97.8028
		2728.82	96.5571	97.8124
		2727.86	96.569	97.8217
		2726.9	96.5803	97.8307
		2725.93	96.5914	97.8394
		2724.97	96.6024	97.848
		2724	96.6137	97.8565
		2723.04	96.6253	97.8651
		2722.07	96.6373	97.8739
		2721.11	96.6496	97.8827
		2720.15	96.662	97.8915
		2719.18	96.6741	97.9002
		2718.22	96.6856	97.9087
		2717.25	96.6964	97.917
		2716.29	96.7065	97.9249
		2715.32	96.7158	97.9327
		2714.36	96.7247	97.9404
		2713.4	96.7332	97.948
		2712.43	96.7417	97.9554
		2711.47	96.7503	97.9628
		2710.5	96.7591	97.9699
		2709.54	96.7682	97.9766
		2708.58	96.7774	97.983
		2707.61	96.7869	97.9888
		2706.65	96.7963	97.9943
		2705.68	96.8056	97.9995
		2704.72	96.8146	98.0043
		2703.75	96.8232	98.0088
		2702.79	96.8312	98.0129
		2701.83	96.8387	98.0168
		2700.86	96.8456	98.0205
		2699.9	96.8518	98.0241
		2698.93	96.8575	98.0275
		2697.97	96.8627	98.0309
		2697.01	96.8675	98.0342
		2696.04	96.8721	98.0372
		2695.08	96.8765	98.04
		2694.11	96.8808	98.0426
		2693.15	96.8852	98.0448
		2692.18	96.8898	98.047
		2691.22	96.8946	98.0492
		2690.26	96.8996	98.0515
		2689.29	96.9048	98.054
		2688.33	96.9102	98.0567
		2687.36	96.9158	98.0596
		2686.4	96.9214	98.0627
		2685.43	96.927	98.0659
		2684.47	96.9325	98.0691
		2683.51	96.9378	98.0724
		2682.54	96.9428	98.0757
		2681.58	96.9475	98.0791
		2680.61	96.9519	98.0824
		2679.65	96.9561	98.0858
		2678.68	96.9603	98.0891
		2677.72	96.9646	98.0924
		2676.76	96.9691	98.0958
		2675.79	96.9739	98.0993
		2674.83	96.9792	98.103
		2673.86	96.9848	98.1069
		2672.9	96.9907	98.1109
		2671.93	96.9969	98.1148
		2670.97	97.0031	98.1187
		2670.01	97.0092	98.1224
		2669.04	97.0151	98.126
		2668.08	97.0205	98.1294
		2667.11	97.0256	98.1327
		2666.15	97.0304	98.1361
		2665.18	97.035	98.1394
		2664.22	97.0398	98.1427
		2663.26	97.0449	98.1458
		2662.29	97.0505	98.1487
		2661.33	97.0567	98.1513
		2660.36	97.0636	98.1537
		2659.4	97.0709	98.1559
		2658.43	97.0786	98.158
		2657.47	97.0862	98.1601
		2656.51	97.0938	98.1623
		2655.54	97.1009	98.1646
		2654.58	97.1077	98.167
		2653.61	97.114	98.1696
		2652.65	97.1198	98.1724
		2651.68	97.1254	98.1754
		2650.72	97.1307	98.1788
		2649.76	97.136	98.1824
		2648.79	97.1413	98.1862
		2647.83	97.1467	98.1901
		2646.86	97.1521	98.194
		2645.9	97.1576	98.1977
		2644.93	97.1629	98.2012
		2643.97	97.1683	98.2046
		2643.01	97.1737	98.208
		2642.04	97.1792	98.2115
		2641.08	97.1847	98.2151
		2640.11	97.1904	98.219
		2639.15	97.1962	98.2228
		2638.19	97.2019	98.2267
		2637.22	97.2074	98.2305
		2636.26	97.2126	98.2341
		2635.29	97.2176	98.2376
		2634.33	97.2225	98.241
		2633.36	97.2275	98.2445
		2632.4	97.2328	98.2481
		2631.44	97.2388	98.252
		2630.47	97.2453	98.2559
		2629.51	97.2524	98.2599
		2628.54	97.2596	98.2635
		2627.58	97.2667	98.2669
		2626.61	97.2734	98.2698
		2625.65	97.2796	98.2723
		2624.69	97.2852	98.2746
		2623.72	97.2904	98.2768
		2622.76	97.2952	98.279
		2621.79	97.2999	98.2816
		2620.83	97.3047	98.2845
		2619.86	97.3095	98.288
		2618.9	97.3144	98.292
		2617.94	97.3195	98.2966
		2616.97	97.3247	98.3018
		2616.01	97.3303	98.3075
		2615.04	97.3362	98.3135
		2614.08	97.3423	98.3196
		2613.11	97.3486	98.3253
		2612.15	97.355	98.3305
		2611.19	97.3613	98.3348
		2610.22	97.3676	98.3382
		2609.26	97.3736	98.3409
		2608.29	97.3795	98.3431
		2607.33	97.3853	98.3452
		2606.36	97.3908	98.3476
		2605.4	97.3961	98.3506
		2604.44	97.4011	98.3545
		2603.47	97.4059	98.3591
		2602.51	97.4106	98.3643
		2601.54	97.4155	98.3698
		2600.58	97.4206	98.3753
		2599.62	97.4265	98.3805
		2598.65	97.433	98.3853
		2597.69	97.4404	98.3894
		2596.72	97.4485	98.393
		2595.76	97.4573	98.3962
		2594.79	97.4664	98.3992
		2593.83	97.4757	98.4024
		2592.87	97.4851	98.4059
		2591.9	97.4945	98.4099
		2590.94	97.5036	98.4145
		2589.97	97.5124	98.4197
		2589.01	97.5206	98.4253
		2588.05	97.5282	98.4312
		2587.08	97.535	98.4372
		2586.12	97.5412	98.443
		2585.15	97.5469	98.4485
		2584.19	97.5523	98.4536
		2583.22	97.5578	98.4582
		2582.26	97.5636	98.4625
		2581.3	97.5702	98.4665
		2580.33	97.5776	98.4706
		2579.37	97.586	98.4749
		2578.4	97.5952	98.4796
		2577.44	97.605	98.4847
		2576.47	97.6148	98.4902
		2575.51	97.6242	98.4955
		2574.55	97.6326	98.5005
		2573.58	97.6397	98.5048
		2572.62	97.6455	98.5081
		2571.65	97.65	98.5107
		2570.69	97.6536	98.5128
		2569.72	97.6569	98.5149
		2568.76	97.6602	98.5176
		2567.8	97.6639	98.521
		2566.83	97.668	98.5253
		2565.87	97.6725	98.5303
		2564.9	97.6774	98.5357
		2563.94	97.6826	98.5412
		2562.97	97.6883	98.5465
		2562.01	97.6945	98.5515
		2561.05	97.7013	98.5563
		2560.08	97.7086	98.561
		2559.12	97.7164	98.5655
		2558.15	97.7242	98.5699
		2557.19	97.7319	98.5741
		2556.22	97.739	98.5782
		2555.26	97.7455	98.5824
		2554.3	97.7517	98.5868
		2553.33	97.7578	98.5918
		2552.37	97.7643	98.5975
		2551.4	97.7715	98.6038
		2550.44	97.7794	98.6105
		2549.47	97.788	98.617
		2548.51	97.7968	98.6229
		2547.55	97.8054	98.6277
		2546.58	97.8134	98.6314
		2545.62	97.8206	98.6343
		2544.65	97.8268	98.6369
		2543.69	97.8323	98.6399
		2542.72	97.8371	98.6439
		2541.76	97.8418	98.6491
		2540.8	97.8466	98.6555
		2539.83	97.8517	98.6628
		2538.87	97.8571	98.6704
		2537.9	97.8628	98.6779
		2536.94	97.8687	98.6847
		2535.97	97.8746	98.6906
		2535.01	97.8804	98.6955
		2534.05	97.8861	98.6994
		2533.08	97.8917	98.7026
		2532.12	97.8974	98.7053
		2531.15	97.9033	98.7079
		2530.19	97.9094	98.7108
		2529.22	97.9154	98.7142
		2528.26	97.921	98.7182
		2527.3	97.9257	98.7229
		2526.33	97.9292	98.7279
		2525.37	97.9312	98.7325
		2524.4	97.9318	98.7364
		2523.44	97.9313	98.7392
		2522.48	97.9306	98.7409
		2521.51	97.9301	98.7417
		2520.55	97.9307	98.7421
		2519.58	97.9328	98.7427
		2518.62	97.9365	98.744
		2517.66	97.9417	98.746
		2516.69	97.948	98.7484
		2515.73	97.9544	98.7509
		2514.76	97.9606	98.7532
		2513.8	97.9658	98.755
		2512.83	97.97	98.7565
		2511.87	97.9731	98.7582
		2510.91	97.9756	98.7606
		2509.94	97.978	98.7643
		2508.98	97.9809	98.7695
		2508.01	97.9846	98.7762
		2507.05	97.9895	98.7839
		2506.08	97.9955	98.7918
		2505.12	98.0024	98.7994
		2504.16	98.01	98.8062
		2503.19	98.018	98.8119
		2502.23	98.026	98.8166
		2501.26	98.0339	98.8206
		2500.3	98.0413	98.8241
		2499.33	98.0481	98.8273
		2498.37	98.0541	98.8304
		2497.41	98.0593	98.8332
		2496.44	98.0637	98.8359
		2495.48	98.0673	98.8384
		2494.51	98.0701	98.8407
		2493.55	98.0724	98.8431
		2492.58	98.0742	98.8454
		2491.62	98.0759	98.8478
		2490.66	98.0776	98.8504
		2489.69	98.0796	98.853
		2488.73	98.0825	98.8557
		2487.76	98.0866	98.8585
		2486.8	98.0923	98.8614
		2485.83	98.0998	98.8646
		2484.87	98.109	98.868
		2483.91	98.1193	98.8717
		2482.94	98.1299	98.8755
		2481.98	98.1401	98.8793
		2481.01	98.1489	98.8828
		2480.05	98.1559	98.8861
		2479.08	98.161	98.8891
		2478.12	98.1646	98.8921
		2477.16	98.1672	98.8953
		2476.19	98.1696	98.8989
		2475.23	98.1724	98.9031
		2474.26	98.1761	98.9079
		2473.3	98.1807	98.9131
		2472.34	98.1864	98.9184
		2471.37	98.1928	98.9235
		2470.41	98.1999	98.9281
		2469.44	98.2072	98.932
		2468.48	98.2145	98.9352
		2467.51	98.2216	98.9377
		2466.55	98.2283	98.9398
		2465.59	98.2344	98.9417
		2464.62	98.24	98.9438
		2463.66	98.245	98.9461
		2462.69	98.2494	98.9489
		2461.73	98.2535	98.9523
		2460.76	98.2574	98.9563
		2459.8	98.2615	98.9609
		2458.84	98.2661	98.9662
		2457.87	98.2714	98.9722
		2456.91	98.2775	98.9791
		2455.94	98.2846	98.9867
		2454.98	98.2925	98.9947
		2454.01	98.3009	99.0028
		2453.05	98.3093	99.0102
		2452.09	98.3173	99.0163
		2451.12	98.3243	99.0206
		2450.16	98.33	99.0229
		2449.19	98.3342	99.0235
		2448.23	98.337	99.0229
		2447.26	98.3384	99.0218
		2446.3	98.3389	99.0211
		2445.34	98.3388	99.0213
		2444.37	98.3382	99.0228
		2443.41	98.3376	99.0255
		2442.44	98.3373	99.0292
		2441.48	98.3379	99.0336
		2440.51	98.3397	99.0385
		2439.55	98.3429	99.0435
		2438.59	98.3475	99.0487
		2437.62	98.3531	99.0538
		2436.66	98.3588	99.0589
		2435.69	98.364	99.0636
		2434.73	98.3677	99.0679
		2433.76	98.3697	99.0718
		2432.8	98.37	99.0754
		2431.84	98.369	99.0791
		2430.87	98.3676	99.0832
		2429.91	98.3667	99.0879
		2428.94	98.3668	99.0934
		2427.98	98.3683	99.0997
		2427.01	98.3711	99.1064
		2426.05	98.375	99.113
		2425.09	98.3795	99.1193
		2424.12	98.3842	99.1248
		2423.16	98.3886	99.1293
		2422.19	98.3926	99.1329
		2421.23	98.3958	99.1355
		2420.26	98.3981	99.1372
		2419.3	98.3994	99.1383
		2418.34	98.3997	99.1389
		2417.37	98.399	99.1392
		2416.41	98.3974	99.1398
		2415.44	98.3951	99.141
		2414.48	98.3924	99.1431
		2413.51	98.3893	99.1465
		2412.55	98.3863	99.1511
		2411.59	98.3835	99.1567
		2410.62	98.3813	99.1631
		2409.66	98.38	99.1698
		2408.69	98.3798	99.1764
		2407.73	98.3808	99.1827
		2406.77	98.3831	99.1887
		2405.8	98.3862	99.1944
		2404.84	98.3896	99.1999
		2403.87	98.393	99.2054
		2402.91	98.3957	99.2106
		2401.95	98.3974	99.2154
		2400.98	98.3979	99.2195
		2400.02	98.3969	99.2227
		2399.05	98.3945	99.2247
		2398.09	98.3908	99.2255
		2397.12	98.3858	99.2254
		2396.16	98.3799	99.2245
		2395.2	98.3736	99.2233
		2394.23	98.3673	99.222
		2393.27	98.3616	99.2208
		2392.3	98.3568	99.2198
		2391.34	98.353	99.2189
		2390.37	98.3501	99.2181
		2389.41	98.3479	99.2172
		2388.45	98.346	99.2165
		2387.48	98.3439	99.2159
		2386.52	98.3414	99.2158
		2385.55	98.3383	99.2163
		2384.59	98.3347	99.2174
		2383.62	98.3307	99.219
		2382.66	98.3263	99.2211
		2381.7	98.3217	99.2233
		2380.73	98.3171	99.2257
		2379.77	98.3128	99.2281
		2378.8	98.3091	99.2306
		2377.84	98.3063	99.2331
		2376.87	98.3045	99.2358
		2375.91	98.3034	99.2385
		2374.95	98.3026	99.241
		2373.98	98.3014	99.243
		2373.02	98.2992	99.2444
		2372.05	98.2955	99.2451
		2371.09	98.2903	99.2452
		2370.12	98.2838	99.2449
		2369.16	98.2764	99.2443
		2368.2	98.2688	99.2438
		2367.23	98.2614	99.2433
		2366.27	98.2545	99.2428
		2365.3	98.248	99.2419
		2364.34	98.2418	99.2407
		2363.38	98.236	99.2388
		2362.41	98.2303	99.2364
		2361.45	98.225	99.2336
		2360.48	98.22	99.2307
		2359.52	98.2156	99.2278
		2358.55	98.2117	99.2253
		2357.59	98.2082	99.2235
		2356.62	98.2049	99.2225
		2355.66	98.2018	99.2223
		2354.7	98.1985	99.223
		2353.73	98.195	99.2245
		2352.77	98.1913	99.2266
		2351.8	98.1873	99.2291
		2350.84	98.1829	99.2318
		2349.88	98.1782	99.2344
		2348.91	98.1732	99.2369
		2347.95	98.1678	99.2391
		2346.98	98.1619	99.2409
		2346.02	98.1554	99.2422
		2345.05	98.1481	99.2431
		2344.09	98.1397	99.2435
		2343.12	98.1301	99.2434
		2342.16	98.1193	99.2429
		2341.2	98.1075	99.2422
		2340.23	98.0952	99.2413
		2339.27	98.0835	99.2404
		2338.3	98.073	99.2397
		2337.34	98.0645	99.239
		2336.38	98.0585	99.238
		2335.41	98.0548	99.2366
		2334.45	98.0532	99.2345
		2333.48	98.0531	99.2317
		2332.52	98.0543	99.2284
		2331.55	98.0564	99.225
		2330.59	98.0594	99.2219
		2329.63	98.0633	99.2192
		2328.66	98.0679	99.2171
		2327.7	98.0731	99.2152
		2326.73	98.0781	99.2131
		2325.77	98.0822	99.2101
		2324.8	98.0846	99.2057
		2323.84	98.0846	99.1999
		2322.88	98.082	99.1929
		2321.91	98.0768	99.1852
		2320.95	98.0696	99.1777
		2319.98	98.0612	99.171
		2319.02	98.0524	99.1657
		2318.05	98.0442	99.1619
		2317.09	98.0368	99.1595
		2316.13	98.0306	99.1581
		2315.16	98.0256	99.1573
		2314.2	98.0218	99.1569
		2313.23	98.0191	99.157
		2312.27	98.0174	99.1574
		2311.3	98.0166	99.1586
		2310.34	98.0165	99.1605
		2309.38	98.0167	99.1633
		2308.41	98.0171	99.1669
		2307.45	98.0174	99.1713
		2306.48	98.0175	99.1761
		2305.52	98.0173	99.1808
		2304.55	98.0167	99.185
		2303.59	98.0158	99.1881
		2302.63	98.0148	99.1898
		2301.66	98.0138	99.1897
		2300.7	98.0132	99.1878
		2299.73	98.0133	99.1844
		2298.77	98.0143	99.1799
		2297.81	98.0162	99.1746
		2296.84	98.0189	99.1687
		2295.88	98.0221	99.1625
		2294.91	98.0251	99.1557
		2293.95	98.0273	99.1485
		2292.98	98.0286	99.1407
		2292.02	98.0286	99.1327
		2291.06	98.0278	99.1248
		2290.09	98.0263	99.1176
		2289.13	98.0248	99.1119
		2288.16	98.0238	99.1079
		2287.2	98.0236	99.1059
		2286.24	98.0243	99.1057
		2285.27	98.0263	99.1071
		2284.31	98.0295	99.1096
		2283.34	98.0341	99.1126
		2282.38	98.0397	99.1157
		2281.41	98.0461	99.1186
		2280.45	98.0526	99.121
		2279.49	98.0585	99.1227
		2278.52	98.0628	99.1239
		2277.56	98.0651	99.1247
		2276.59	98.0652	99.1255
		2275.63	98.0633	99.1266
		2274.66	98.06	99.1282
		2273.7	98.0558	99.1304
		2272.74	98.0514	99.1329
		2271.77	98.0471	99.1353
		2270.81	98.0431	99.1372
		2269.84	98.0396	99.138
		2268.88	98.0367	99.1377
		2267.91	98.0349	99.136
		2266.95	98.0345	99.1333
		2265.99	98.0362	99.1295
		2265.02	98.0404	99.1253
		2264.06	98.0473	99.1208
		2263.09	98.0563	99.1163
		2262.13	98.0668	99.1123
		2261.16	98.0774	99.109
		2260.2	98.0867	99.1066
		2259.24	98.0931	99.1049
		2258.27	98.0957	99.1036
		2257.31	98.0941	99.1023
		2256.34	98.0891	99.1008
		2255.38	98.0824	99.0987
		2254.41	98.0762	99.0961
		2253.45	98.0726	99.0938
		2252.49	98.0729	99.0921
		2251.52	98.0774	99.0915
		2250.56	98.0847	99.0923
		2249.59	98.0931	99.0943
		2248.63	98.1005	99.0972
		2247.66	98.1057	99.1009
		2246.7	98.1089	99.1055
		2245.74	98.1111	99.1115
		2244.77	98.1144	99.1195
		2243.81	98.1204	99.1298
		2242.84	98.1295	99.142
		2241.88	98.1412	99.1554
		2240.91	98.1536	99.1683
		2239.95	98.1641	99.1789
		2238.99	98.1712	99.1858
		2238.02	98.1739	99.1881
		2237.06	98.173	99.1856
		2236.09	98.1702	99.1792
		2235.13	98.1678	99.1701
		2234.16	98.1674	99.1598
		2233.2	98.1701	99.15
		2232.24	98.1758	99.1424
		2231.27	98.1839	99.1385
		2230.31	98.1929	99.1395
		2229.34	98.2013	99.1462
		2228.38	98.2075	99.1586
		2227.41	98.2107	99.1756
		2226.45	98.2102	99.1955
		2225.49	98.2068	99.2162
		2224.52	98.2016	99.2351
		2223.56	98.1976	99.2507
		2222.59	98.1975	99.2627
		2221.63	98.2042	99.2711
		2220.67	98.2182	99.2766
		2219.7	98.2391	99.2799
		2218.74	98.2637	99.2812
		2217.77	98.2876	99.28
		2216.81	98.3063	99.2753
		2215.84	98.317	99.2669
		2214.88	98.319	99.2551
		2213.92	98.3144	99.2416
		2212.95	98.3062	99.2284
		2211.99	98.2981	99.2182
		2211.02	98.2922	99.2124
		2210.06	98.2895	99.2113
		2209.09	98.2888	99.2135
		2208.13	98.2891	99.2167
		2207.17	98.2892	99.2184
		2206.2	98.2896	99.2164
		2205.24	98.2917	99.2099
		2204.27	98.2979	99.1996
		2203.31	98.31	99.1874
		2202.34	98.3287	99.1761
		2201.38	98.3534	99.1684
		2200.42	98.3824	99.1669
		2199.45	98.4135	99.1731
		2198.49	98.4449	99.1872
		2197.52	98.4748	99.2082
		2196.56	98.5021	99.2342
		2195.59	98.5254	99.2627
		2194.63	98.544	99.2909
		2193.67	98.5567	99.3163
		2192.7	98.5634	99.3373
		2191.74	98.565	99.3533
		2190.77	98.5635	99.3639
		2189.81	98.5614	99.3698
		2188.84	98.5619	99.3712
		2187.88	98.5669	99.3694
		2186.92	98.577	99.3648
		2185.95	98.5913	99.3588
		2184.99	98.6084	99.3533
		2184.02	98.6269	99.3507
		2183.06	98.6468	99.3532
		2182.1	98.6684	99.3623
		2181.13	98.6921	99.3774
		2180.17	98.7179	99.3961
		2179.2	98.7442	99.4145
		2178.24	98.7676	99.427
		2177.27	98.7859	99.4302
		2176.31	98.7976	99.4222
		2175.35	98.8041	99.4039
		2174.38	98.8097	99.379
		2173.42	98.8207	99.3527
		2172.45	98.8439	99.3307
		2171.49	98.8838	99.3174
		2170.53	98.9417	99.3157
		2169.56	99.0163	99.3269
		2168.6	99.1029	99.3504
		2167.63	99.1956	99.3848
		2166.67	99.2883	99.4275
		2165.7	99.3764	99.4752
		2164.74	99.4554	99.5242
		2163.78	99.5227	99.5701
		2162.81	99.5739	99.6074
		2161.85	99.6066	99.6324
		2160.88	99.6174	99.6422
		2159.92	99.6059	99.6366
		2158.95	99.5751	99.6188
		2157.99	99.5329	99.5939
		2157.03	99.4883	99.5678
		2156.06	99.4483	99.5436
		2155.1	99.4154	99.5226
		2154.13	99.388	99.5037
		2153.17	99.3621	99.4858
		2152.2	99.333	99.4676
		2151.24	99.2975	99.4488
		2150.28	99.2551	99.4305
		2149.31	99.2075	99.4139
		2148.35	99.1587	99.4004
		2147.38	99.1125	99.391
		2146.42	99.0726	99.3858
		2145.45	99.0409	99.3846
		2144.49	99.0178	99.3863
		2143.53	99.0022	99.3898
		2142.56	98.9921	99.3939
		2141.6	98.9852	99.3977
		2140.63	98.9791	99.4002
		2139.67	98.9708	99.4009
		2138.7	98.9581	99.3994
		2137.74	98.9388	99.3955
		2136.78	98.9114	99.389
		2135.81	98.8756	99.3803
		2134.85	98.8327	99.37
		2133.88	98.7853	99.3593
		2132.92	98.7371	99.3492
		2131.95	98.6916	99.3405
		2130.99	98.6524	99.3343
		2130.03	98.6215	99.3308
		2129.06	98.5999	99.3297
		2128.1	98.5871	99.3303
		2127.13	98.5816	99.3316
		2126.17	98.5812	99.3325
		2125.2	98.5834	99.332
		2124.24	98.5853	99.3295
		2123.28	98.5852	99.3254
		2122.31	98.5815	99.3202
		2121.35	98.574	99.3147
		2120.38	98.5626	99.3097
		2119.42	98.5483	99.3054
		2118.45	98.5321	99.3016
		2117.49	98.5153	99.2977
		2116.53	98.4989	99.2928
		2115.56	98.4843	99.2862
		2114.6	98.4721	99.278
		2113.63	98.4632	99.2687
		2112.67	98.4582	99.2596
		2111.71	98.4573	99.2519
		2110.74	98.4605	99.2473
		2109.78	98.4672	99.2464
		2108.81	98.4761	99.2491
		2107.85	98.486	99.2549
		2106.88	98.495	99.2623
		2105.92	98.5019	99.27
		2104.96	98.5057	99.2764
		2103.99	98.5061	99.2804
		2103.03	98.5033	99.2815
		2102.06	98.4982	99.2796
		2101.1	98.4913	99.275
		2100.14	98.4836	99.2691
		2099.17	98.4756	99.263
		2098.21	98.4677	99.2581
		2097.24	98.4599	99.2558
		2096.28	98.4527	99.2565
		2095.31	98.4462	99.2604
		2094.35	98.4407	99.2664
		2093.39	98.4362	99.273
		2092.42	98.4329	99.2788
		2091.46	98.4303	99.2826
		2090.49	98.4282	99.2837
		2089.53	98.426	99.2821
		2088.56	98.4232	99.2784
		2087.6	98.4197	99.2733
		2086.64	98.415	99.2673
		2085.67	98.409	99.2608
		2084.71	98.402	99.2538
		2083.74	98.3942	99.2464
		2082.78	98.3866	99.2383
		2081.81	98.3804	99.23
		2080.85	98.3773	99.2224
		2079.89	98.3792	99.2165
		2078.92	98.3879	99.2135
		2077.96	98.4038	99.2139
		2076.99	98.4263	99.218
		2076.03	98.4531	99.2254
[truncated: 1,738 more rows]

## Sheet: Fig.2i
	Fig. 2i	SDS-PAGE of different formulations.

## Sheet: Fig.3e
	Fig. 3e	Storage modulus (G’) and loss modulus (G’’) of EBO-Gel after cyclic cutting and reassembling process
			Virgin		1st round		2nd round		3rd round
		Angular frequency ω (rad/s)	G''	G'	G''	G'	G''	G'	G''	G'
		100	4196.84	711.38	5725.93	791.745	5678.53	726.81	5643.25	684.939
		63.0957	4012.19	853.427	5517.54	969.702	5493.83	911.968	5474.97	868.12
		39.8107	3784.39	1017.43	5253.06	1166.07	5247	1133.07	5234.6	1084.23
		25.1189	3482.38	1168.75	4914.96	1368.04	4914.79	1351.39	4908.53	1309.97
		15.8489	3123.34	1298.03	4499.15	1560.37	4498.4	1557.67	4494.77	1523.65
		10	2721.76	1374.53	4014.53	1705.57	4008.44	1710.39	4005.13	1683.44
		6.30957	2309.25	1393.64	3487.94	1792.18	3478.53	1797.36	3471.07	1775.96
		3.98107	1903.26	1353.96	2936.88	1806.76	2926.53	1807.74	2911.25	1789.89
		2.51189	1526.11	1264.6	2393.17	1747.33	2382.81	1741.18	2359.39	1725.59
		1.58489	1200.55	1145.35	1891.4	1627.77	1883.66	1615.3	1851.57	1598.83
		1	928.185	1007.26	1450.77	1461.53	1446.46	1444.06	1405.57	1423.33
		0.630957	715.521	867.987	1090.7	1271.66	1088.28	1251.02	1039.56	1223.83
		0.398107	559.805	738.485	820.503	1079.37	815.912	1058.54	756.148	1020.46
		0.251189	452.558	625.356	631.772	901.936	623.187	881.62	548.04	828.739
		0.158489	380.68	527.635	511.673	749.13	497.065	728.215	399.176	655.673
		0.1	331.507	439.294	427.039	610.415	403.26	582.565	288.094	499.16

## Sheet: Fig.3h
	Fig. 3h	Rheological behaviors of Blank-Gel and EBO-Gel
			Blank-Gel						EBO-Gel
		Angular frequency ω (rad/s)	G''			G'			G''			G'
		100	5554.81	6007.61	5184.17	466.684	508.951	444.989	3187.74	4196.84	5203.3	961.011	711.38	741.221
		63.0957	5474.92	5931.62	5105.07	626.727	686.672	598.196	2762.19	4012.19	5001.34	1175.16	853.427	995.263
		39.8107	5319.54	5759.62	4954.22	834.862	913.891	796.104	2347.71	3784.39	4695.13	1268.48	1017.43	1271.58
		25.1189	5074.46	5489.69	4718.02	1076.25	1175.97	1024.07	1960.91	3482.38	4283.87	1269.82	1168.75	1524.01
		15.8489	4728.63	5108.97	4386	1332.03	1451.41	1263.45	1612.85	3123.34	3786.16	1219.36	1298.03	1719.77
		10	4275.83	4612.58	3953.62	1558.37	1692.66	1472.97	1316.6	2721.76	3242.41	1135.05	1374.53	1816.58
		6.30957	3737.2	4027.09	3442.23	1730.17	1873.95	1629.32	1075.3	2309.25	2710.09	1038.68	1393.64	1818.23
		3.98107	3133.79	3373.6	2873.88	1816.85	1962.88	1704.57	877.124	1903.26	2210.23	938.577	1353.96	1739.76
		2.51189	2511.59	2701.7	2289.45	1802.88	1944.09	1684.25	714.343	1526.11	1761.99	841.205	1264.6	1604.04
		1.58489	1926.26	2070.53	1743.38	1696.95	1827.09	1577.4	586.776	1200.55	1373.62	753.878	1145.35	1434.63
		1	1413.33	1519.29	1268.5	1515.75	1631.34	1400.5	480.859	928.185	1042.87	672.048	1007.26	1244.21
		0.630957	1003.63	1075.54	891.475	1295.24	1392	1187.59	394.102	715.521	772.734	595.88	867.987	1048.46
		0.398107	704.392	750.403	616.085	1070.05	1146.8	970	324.556	559.805	562.963	526.038	738.485	859.925
		0.251189	504.123	536.725	433.271	865.917	927.063	772.832	274.112	452.558	403.999	463.807	625.356	685.119
		0.158489	382.782	411.346	312.384	696.773	746.856	601.061	241.361	380.68	281.401	408.808	527.635	525.292
		0.1	293.227	313.671	210.512	544.24	579.474	434.333	220.397	331.507	184.461	355.553	439.294	379.707

## Sheet: Fig.4b
	Fig. 4b	Oxygen release curve monitored within 10 hours
		Time (hs)	ONB-Gel	EBO-Gel	Exo-Gel	Blank-Gel
		0	0	0	0	0
		0.5	0.1	1.93	0.37	0
		1	5.13	5.78	0.44	0.07
		1.5	6.21	6.72	0.47	0.08
		2	6.61	7.07	0.48	0.08
		2.5	6.81	7.14	0.53	0.11
		3	6.86	7.08	0.63	0.13
		3.5	6.91	7	0.68	0.17
		4	6.93	6.87	0.71	0.16
		4.5	6.89	6.76	0.77	0.08
		5	6.84	6.67	0.58	0.23
		5.5	6.66	6.48	0.93	0.08
		6	6.51	6.38	0.65	0.23
		6.5	6.57	6.39	0.86	0.32
		7	6.5	6.3	0.57	0.15
		7.5	6.23	6.16	0.49	0.31
		8	6.26	6.18	0.77	0.33
		8.5	6.2	6.14	0.5	0.17
		9	5.96	6	0.66	0.26
		9.5	5.93	5.98	0.91	0.19
		10	5.91	5.96	0.6	0.36

## Sheet: Fig.4d
	Fig. 4d	H2O2 consumption capacity of EBO-Gel
		Time (min)	H2O2+EBO-Gel			Control
		0	100.639	99.978	99.7577	99.7577	99.5374	99.5374
		10	69.8018	71.1234	73.326	101.96	100.859	100.859
		20	62.533	63.1938	68.0396	101.52	101.3	99.978
		40	56.1454	56.1454	55.7049	100.639	100.639	99.5374
		60	53.5022	53.2819	53.2819	100.859	98.4361	100.418
		80	49.978	42.2687	40.9471	99.978	101.079	99.5374
		100	38.0837	38.7445	38.304	99.978	102.621	98.6564
		120	36.7621	37.4229	38.304	100.198	100.418	101.52
		180	37.4229	36.3216	35.4405	99.3172	101.52	100.639
		240	34.5595	34.3392	35.6608	99.978	99.3172	101.3

[truncated: 31 more sheets: Fig.4f, Fig.5b, Fig.5d, Fig.6a, Fig.6b, Fig.6f, Fig.7b, Fig.7e, Fig.7g, Fig.7i, Fig.7j, Fig.8d, Fig.8e, Fig.8f, Fig.9c, Fig.9d, Fig.9e, Fig.9f, Fig.S6, Fig.S9 …]
